# Supplementary material for: Synaptic activity controls local exposure of an 'eat-me' signal via ANO3-ITPR1 signaling
Source: bioRxiv. 2026 Jun 30:2026.06.26.734915. Preprint. [Version 1] doi: 10.64898/2026.06.26.734915 (PMC13344984; doi:10.64898/2026.06.26.734915)
Supplement: Supplement 1 [file media-1.xlsx]

## Sheet: Table of Contents
Supp Table 1	Experimental details of mice
Supp Table 2	Antibody and fluorescent dye product information and concentration for different applications
Supp Table 3	Primer information for dPCR, COMPASS-seq, qPCR, and Knock-in model genotyping
Supp Table 4	Differentially expressed genes between synaptosomes and cell bodies from P30 mice
Supp Table 5	List of CamK2a+ synaptically-localized mRNA based on Juengling et al, (2025)
Supp Table 6	Enriched GO Cell Compartment Terms when comparing mRNA abundances from synaptosomes and cell bodies
Supp Table 7	CRISPRi protospacer sequences for library and single guide cloning
Supp Table 8	CRISPR screen results
Supp Table 9	CRISPR screen fold changes between synaptosomes and cell bodies per mouse
Supp Table 10	Pharmacological treatment product information and concetrations used
Supp Table 11	Raw measurements used for expansion factor approximation
Supp Table 12	Expansion microscopy curve fit parameters for pre- vs. post-synaptic localization of ANO3 and ITPR1
Supp Table 13	Expansion microscopy curve fit parameters for ANO3-ITPR1 clusters or GFP-ITPR1 clusters and co-clustering with presynaptic markers, postsynaptic markers, and phosphatidylserine
Supp Table 14	DNA and protein sequences used to assess interactions between ANO3 cytoplasmic domains and ITPR1 both in silico and in vitro

## Sheet: Supp Table 1
Figure(s)	Genotype	Age at Collection	Sex	Time of Injection	Injection	Notes
Fig. 1b	LC9K +/+	5 weeks	M	P0-4	2.7e+11vp TS26 Library + 1e+11vp CamKII Cre
Fig. 1c, Extended Data Figure 1	LC9K +/+	4 weeks	M	P0-4	3.5e+11vp pKS141 + 3.5e+11vp CamKII Cre
Fig. 1c, Extended Data Figure 1	LC9K +/+	4 weeks	F	P0-4	3.5e+11vp pKS141 + 3.5e+11vp CamKII Cre
Fig. 1c, Extended Data Figure 1	LC9K +/+	4 weeks	F	P0-4	3.5e+11vp pKS141 + 3.5e+11vp CamKII Cre
Fig. 1c, Extended Data Figure 1	LC9K +/+	4 weeks	M	P0-4	3.5e+11vp pKS145 + 3.5e+11vp CamKII Cre
Fig. 1c, Extended Data Figure 1	LC9K +/+	4 weeks	M	P0-4	3.5e+11vp pKS145 + 3.5e+11vp CamKII Cre
Fig. 1c, Extended Data Figure 1	LC9K +/+	4 weeks	F	P0-4	3.5e+11vp pKS145 + 3.5e+11vp CamKII Cre
Fig. 1e-f	LC9K +/+	18 days	Unknown	P0-4	4.25e+11vp TS26 Library + 1e+11vp CamKII Cre total	Injections split in half and injected bilaterally. Mouse was collected pre-weaning so sex was not recorded
Fig. 1e-f	LC9K +/+	18 days	Unknown	P0-4	4.25e+11vp TS26 Library + 1e+11vp CamKII Cre total	Injections split in half and injected bilaterally. Mouse was collected pre-weaning so sex was not recorded
Fig. 1e-f	LC9K +/+	18 days	Unknown	P0-4	4.25e+11vp TS26 Library + 1e+11vp CamKII Cre total	Injections split in half and injected bilaterally. Mouse was collected pre-weaning so sex was not recorded
Fig. 1e-f	LC9K +/+	18 days	Unknown	P0-4	4.25e+11vp TS26 Library + 1e+11vp CamKII Cre total	Injections split in half and injected bilaterally. Mouse was collected pre-weaning so sex was not recorded
Fig. 1e-f	LC9K +/+	21 days	M	P0-4	4.25e+11vp TS26 Library + 1e+11vp CamKII Cre total	Injections split in half and injected bilaterally.
Fig. 1e-f	LC9K +/+	21 days	F	P0-4	4.25e+11vp TS26 Library + 1e+11vp CamKII Cre total	Injections split in half and injected bilaterally.
Fig. 2j; 3d-f, Extended Data Figure 8c-d, 9a,c,e,g	ANO3-KI -/-; LC9K +/+	6 weeks	F	N/A	N/A
Fig. 2j; 3d-f, Extended Data Figure 8c-d, 9a,c,e,g	ANO3-KI +/-; LC9K +/+	7 weeks	F	N/A	N/A
Fig. 2k-o; 3h,j-l, p; Extended Data Figure 7	ANO3-KI +/-; LC9K +/-	4 weeks	F	N/A	N/A
Fig. 2k-o; 3h,j-l, p; Extended Data Figure 7	ANO3-KI +/-; LC9K +/-	4 weeks	F	N/A	N/A
Fig. 2k-o; 3h,j-l, p; Extended Data Figure 7	ANO3-KI +/-; LC9K +/-	4 weeks	F	N/A	N/A
Fig. 3p	ANO3-KI +/-; LC9K +/-	5 weeks	F	1 day prior to collection	2 uL Annexin-FITC
Extended Data Figure 6b	ANO3-KI +/-; LC9K +/-	N/A	F	N/A	N/A
Extended Data Figure 6b	ANO3-KI -/-; LC9K +/-	N/A	F	N/A	N/A

## Sheet: Supp Table 2
Stain Type	Target	Host	Clone	Isotype	Conjugated Fluorophore	Concentration Used	Company	Catalog Number
Fluorescent Dye	Neurofluor NeuO					1:500	STEMCell Tech	01801
Fluorescent Dye	Calcein Violet AM					1:1000	Invitrogen	65-0854-39
Fluorescent Dye	SynaptoRed C2/FM4-64					1:2000	Biotium	70021
Fluorescent Dye	Hoechst 33342					1:1000	Invitrogen	62249
Fluorescent Dye	Phosphatidylserine			PSVue-550		1:200	Polysciences	P1005
Fluorescent Dye	Phosphatidylserine			Annexin V	Alexa Fluor 647	1:200	Invitrogen	A23204
Fluorescent Dye	Phosphatidylserine			Annexin V	FITC	1:200 (in vitro); 1X for injection	Invitrogen	A13199
Fluorescent Dye	Biotin			Streptavidin	Alexa Fluor 488	1:1000	Invitrogen	S32354
Primary Antibody	Homer1	Rabbit	Polyclonal	IgG		1:100(in vitro); 1:100-1:500(in vivo); 1:250 (EXM)	Synaptic Systems	160 003
Primary Antibody	Bassoon	Mouse	179H11A2	IgG2a		1:100(in vitro); 1:100-1:250(in vivo); 1:250 (EXM)	Synaptic Systems	141 111
Primary Antibody	Homer1	Mouse	2G8	IgG1		1:100(in vitro); 1:100-1:250(in vivo); 1:250 (EXM)	Synaptic Systems	160 011
Primary Antibody	PSD95	Mouse	108E10	IgG1		1:100(in vitro); 1:250 (EXM)	Synaptic Systems	124 011
Primary Antibody	ITPR1	Rabbit	Polyclonal	IgG		1:100; 1:250 (EXM)	Invitrogen	PA1-901
Primary Antibody	ITPR1	Rabbit	D53A5	IgG		1:250 (EXM)	CST	8568
Primary Antibody	ANO3	Rabbit	Polyclonal	IgG		1:100; 1:100 (EXM)	Proteintech	19489-1-AP
Primary Antibody	GFP	Rabbit	Polyclonal	IgG		1:1000 (in vivo); 1:250 (EXM)	Invitrogen	PA5-109258
Primary Antibody	GFP	Rabbit	Polyclonal	IgG	Biotin (FlexABLE conjugation)	1:100-1:200 (in vivo)	Invitrogen	PA5-109258
Primary Antibody	GFP	Mouse	B2	IgG2a		1:100 (EXM)	Santa Cruz	sc-9996
Primary Antibody	V5	Rabbit	D3H8Q	Igg		1:100 (in vitro), 1:250 (EXM)	CST	13202
Primary Antibody	V5	Mouse	E10/V4RR	IgG1		1:100 (in vitro), 1:250 (EXM)	Invitrogen	MA5-15253
Primary Antibody	FLAG	Mouse	M2	IgG1		1:250 (EXM)	Sigma-Aldrich	F1804
Primary Antibody	pan-RFP	Rabbit	Polyclonal	IgG		1:500-1:1000 (in vivo)	Proteintech	pabr1
Primary Antibody	FITC	Mouse	3C10A1	IgG2a		1:250 (EXM)	Proteintech	68132-1-Ig
Primary Antibody	GRIN1	Mouse	M68	IgG2b		1:100(in vitro); 1:250 (EXM)	Synaptic Systems	114 011
Secondary Antibody	Mouse Igg2a	Goat	Polyclonal	IgG	Alexa Fluor 488	1:1000; 1:250 (EXM)	Invitrogen	A21131
Secondary Antibody	Mouse Igg2a	Goat	Polyclonal	IgG	Alexa Fluor 568	1:250 (EXM)	Invitrogen	A21134
Secondary Antibody	Mouse Igg2a	Goat	Polyclonal	IgG	Alexa Fluor 647	1:1000	Invitrogen	A21241
Secondary Antibody	Rabbit Igg	Donkey	Polyclonal	IgG	Alexa Fluor 488 Plus	1:250 (EXM)	Invitrogen	A32790
Secondary Antibody	Rabbit Igg	Goat	Polyclonal	IgG	Alexa Fluor 594 Plus	1:1000; 1:250 (EXM)	Invitrogen	A32740
Secondary Antibody	Rabbit Igg	Goat	Polyclonal	IgG	Alexa Fluor 647 Plus	1:250 (EXM)	Invitrogen	A32733TR
Secondary Antibody	Mouse Igg1	Goat	Polyclonal	IgG	Alexa Fluor 488	1:250 (EXM)	Invitrogen	A21121
Secondary Antibody	Mouse Igg1	Goat	Polyclonal	IgG	CF 640R	1:1000; 1:250 (EXM)	Biotium	20251
Secondary Antibody	Mouse Igg1	Goat	Polyclonal	IgG	Alexa Fluor 647	1:1000	Invitrogen	A21240
Secondary Antibody	Mouse Igg2b	Goat	Polyclonal	IgG	Alexa Fluor 488	1:250 (EXM)	Invitrogen	A21141
Secondary Antibody	Mouse Igg2b	Goat	Polyclonal	IgG	Alexa Fluor 568	1:250 (EXM)	Invitrogen	A21144

## Sheet: Supp Table 3
Digital PCR primers
Guidecode_FWD	ACTCCCCTGCCCCGGTTAAT
Guidecode_REV	AGGGTGAGTTTCCTTTTGTGCTGT
mGAPDH_FWD	TGTGTCCGTCGTGGATCTGA
mGAPDH_REV	CCTGCTTCACCACCTTCTTGA
COMPASS-seq primers
Syn_138 (FWD indexing primer)	aatgatacggcgaccaccgaGATCTACACGATCGGAAGAGCACACGTCTGAACTCCAGTcacCATTTTcgaccagcaaaactcgatgac
Syn_139 (FWD indexing primer)	aatgatacggcgaccaccgaGATCTACACGATCGGAAGAGCACACGTCTGAACTCCAGTcacCCAACAcgaccagcaaaactcgatgac
Syn_140 (FWD indexing primer)	aatgatacggcgaccaccgaGATCTACACGATCGGAAGAGCACACGTCTGAACTCCAGTcacCGGAATcgaccagcaaaactcgatgac
Syn_141 (FWD indexing primer)	aatgatacggcgaccaccgaGATCTACACGATCGGAAGAGCACACGTCTGAACTCCAGTcacCTAGCTcgaccagcaaaactcgatgac
Syn_142 (FWD indexing primer)	aatgatacggcgaccaccgaGATCTACACGATCGGAAGAGCACACGTCTGAACTCCAGTcacCTATACcgaccagcaaaactcgatgac
Syn_143 (FWD indexing primer)	aatgatacggcgaccaccgaGATCTACACGATCGGAAGAGCACACGTCTGAACTCCAGTcacCTCAGAcgaccagcaaaactcgatgac
Syn_144 (FWD indexing primer)	aatgatacggcgaccaccgaGATCTACACGATCGGAAGAGCACACGTCTGAACTCCAGTcacTAATCGcgaccagcaaaactcgatgac
Syn_145 (FWD indexing primer)	aatgatacggcgaccaccgaGATCTACACGATCGGAAGAGCACACGTCTGAACTCCAGTcacGACGACcgaccagcaaaactcgatgac
Syn_146 (FWD indexing primer)	aatgatacggcgaccaccgaGATCTACACGATCGGAAGAGCACACGTCTGAACTCCAGTcacTATAATcgaccagcaaaactcgatgac
Syn_147 (FWD indexing primer)	aatgatacggcgaccaccgaGATCTACACGATCGGAAGAGCACACGTCTGAACTCCAGTcacTCATTCcgaccagcaaaactcgatgac
Syn_148 (FWD indexing primer)	aatgatacggcgaccaccgaGATCTACACGATCGGAAGAGCACACGTCTGAACTCCAGTcacTCCCGAcgaccagcaaaactcgatgac
Syn_149 (FWD indexing primer)	aatgatacggcgaccaccgaGATCTACACGATCGGAAGAGCACACGTCTGAACTCCAGTcacTCGAAGcgaccagcaaaactcgatgac
oMK732 (Common REV primer)	caagcagaagacggcatacgaGATgcacaaaaggaaactcaccct
oIR300 (Custom Sequencing Primer)	GACTAGCCTTATTTAAACTTGCTATGCTGTTTCCAGCTTAGCTCTTAAAC
RT-qPCR primers
ANO3_FWD	TGGGAAGAAGAGGAGGAAAC
ANO3_REV	TGTCTGAGGAAGGCTGATG
ANO4_FWD	CAATCACCACGCAGATCATAAA
ANO4_REV	GTATTCCAAGAAAGAAGCGGATG
ANO5_FWD	GGCTTCAAAGTTCTCCCATTT
ANO5_REV	GTCTGGCTTGTCGTTGTTTC
ANO6_FWD	TCAAGCCAGAGCAGAGTTTTT
ANO6_REV	TCTGACTGACGGCGGAATTTG
GAPDH_FWD	ATGCCTCCTGCACCACCAAC
GAPDH_REV	GGGGCCATCCACAGTCTTCT
ITR_FWD	GGAACCCCTAGTGATGGAGTT
ITR_REV	CGGCCTCAGTGAGCGA
ANO3 tag knock-in verification PCR primers
human_A3KI_FWD	AAGTGTCGGATTGCAGTGCG
human_A3KI_Rev	TTCCCCACCTCTGTGTCGCA
mouse_A3KI_F1	GAGGCTGAACTGGAACATTT
mouse_A3KI_R1	TCCAAGTGTCTCATTCCTGC
mouse_A3KI_F2	ACACTAACGGTACCTCCCCT
mouse_A3KI_R2	AGTGAGTGCTCTGGAACCTTT

## Sheet: Supp Table 4
EnsemblID	gene_name	logFC	PValue	FDR	F	gene_biotype	CellBody_NormCPM	Synaptosome_NormCPM	CellBody_stdv	Synaptosome_stdv	log10FDR	alias	mygene_name	summary
ENSMUSG00002075000	Gm54588	2.13574	0.0335943	0.0669715	5.99169	miRNA	1.21083	5.40528	0.153304	6.31549	1.17411		predicted gene, 54588
ENSMUSG00002075676	Gm54610	2.10937	0.0337407	0.0672186	5.99996	miRNA	1.82474	7.97529	0.218202	9.30225	1.17251		predicted gene, 54610
ENSMUSG00000118866	Rn7s1	1.85408	0.0322048	0.0646262	6.10834	misc_RNA	1.72329	6.29121	0.325699	6.66661	1.18959	Gm22405;Rn7s-1	7S RNA 1
ENSMUSG00000129312	ENSMUSG00000129312	1.85408	0.0322048	0.0646262	6.10834	lncRNA	1.72329	6.29121	0.325699	6.66661	1.18959		predicted gene, 59647
ENSMUSG00000093283	Gm22567	1.84553	0.0560297	0.103161	4.6259	misc_RNA	1.31528	4.81004	0.183917	5.69702	0.986483
ENSMUSG00000118841	Rn7s2	1.79726	0.0324191	0.0649461	6.1109	misc_RNA	2.73859	9.5857	0.548138	10.0124	1.18745	Gm26191;Rn7s-2	7S RNA 2
ENSMUSG00000039278	Pcsk1n	1.54636	1.38113e-17	3.25255e-15	867.08	protein_coding	147.278	430.244	12.256	25.5647	14.4878	KEP;PEN;PEN19;PEN20;Pan3;SAAS;SAASCT;bLEN;lLEN;proSAAS	proprotein convertase subtilisin/kexin type 1 inhibitor
ENSMUSG00000123419	ENSMUSG00000123419	1.53197	0.0361724	0.071342	5.77513	lncRNA	2.42742	7.12887	0.551834	6.69807	1.14665		predicted gene, 67659
ENSMUSG00000037727	Avp	1.52769	3.40284e-11	5.76197e-10	184.3	protein_coding	9.55217	27.6558	1.12834	5.37337	9.23943	Vp;Vsp	arginine vasopressin	This gene encodes a member of the vasopressin/oxytocin family and preproprotein that is proteolytically processed to generate multiple protein products. These products include the neuropeptide hormone arginine vasopressin, and two other peptides, neurophysin 2 and copeptin. Arginine vasopressin binds to vasopressin receptors and functions as a vasopressor, to constrict blood vessels and increase …
ENSMUSG00000134859	ENSMUSG00000134859	1.52642	7.09729e-06	3.65126e-05	36.8098	lncRNA	1.45475	4.20217	0.342017	1.76839	4.43756		predicted gene, 73643
ENSMUSG00000037428	Vgf	1.52546	5.45418e-15	3.72591e-13	480.478	protein_coding	78.6022	226.394	9.84474	15.6484	12.4288	Gm1052	VGF nerve growth factor inducible
ENSMUSG00000062252	Lhfpl5	1.50234	2.92716e-10	3.88076e-09	137.498	protein_coding	2.24871	6.40568	0.366541	0.832128	8.41108	9330179O15Rik;Tmhs;hscy	lipoma HMGIC fusion partner-like 5
ENSMUSG00000119958	Gm57234	1.49422	1.81646e-13	6.68952e-12	315.049	lncRNA	14.2471	40.2462	2.01333	4.19815	11.1746		predicted gene, 57234
ENSMUSG00000040907	Atp1a3	1.48401	3.98047e-13	1.27675e-11	374.393	protein_coding	268.932	752.409	20.6709	103.836	10.8939	Atpa-2	ATPase, Na+/K+ transporting, alpha 3 polypeptide
ENSMUSG00000027301	Oxt	1.47844	3.1349e-10	4.11051e-09	136.375	protein_coding	5.4911	15.3916	0.902313	3.06818	8.3861	OT;Oxy	oxytocin	This gene encodes a preproprotein that is processed to produce oxytocin and neurophysin 1. Oxytocin is a posterior pituitary hormone which is synthesized as an inactive precursor in the hypothalamus along with its carrier protein neurophysin 1. Together with neurophysin, it is packaged into neurosecretory vesicles and transported axonally to the nerve endings in the neurohypophysis, where it is e…
ENSMUSG00000050074	Spink8	1.47408	1.16872e-05	5.7482e-05	34.0907	protein_coding	0.809624	2.26534	0.290431	0.723019	4.24047	C630041L24Rik	serine peptidase inhibitor, Kazal type 8
ENSMUSG00000044014	Npy5r	1.46736	1.21557e-09	1.38752e-08	116.24	protein_coding	2.21958	6.14277	0.381814	0.909325	7.85776	NPY5-R;NPYY5-R;Y5R	neuropeptide Y receptor Y5
ENSMUSG00000031491	Chrna6	1.43377	8.42542e-05	0.000341172	24.5315	protein_coding	0.561922	1.53858	0.239202	0.514916	3.46703	Acra6;Nica6	cholinergic receptor, nicotinic, alpha polypeptide 6
ENSMUSG00000136525	ENSMUSG00000136525	1.42479	0.0615645	0.111515	4.41366	lncRNA	40.7544	109.659	21.9631	124.58	0.952666
ENSMUSG00000064369	mt-Te	1.41358	8.44094e-07	5.28238e-06	50.3179	Mt_tRNA	0.991471	2.67292	0.225409	0.626582	5.27717		tRNA-Glu
ENSMUSG00000004366	Sst	1.41078	1.48506e-14	8.54649e-13	413.13	protein_coding	53.9221	143.544	5.68832	14.2194	12.0682	SOM;SRIF;SS;Smst	somatostatin
ENSMUSG00000035383	Pmch	1.40161	1.13124e-15	1.04366e-13	544.162	protein_coding	10.2215	27.0016	0.64259	1.46059	12.9814	A230109K23Rik	pro-melanin-concentrating hormone	This gene encodes a preproprotein that is cleaved to produce three mature peptides: melanin concentrating hormone, neuropeptide-glutamic acid-isoleucine (NEI), and neuropeptide-glycine-glutamic acid (NGE). The proprotein is processed differently depending on the tissue where it is expressed. Melanin concentrating hormone is involved in the regulation of food intake, energy homeostasis, and sleep-…
ENSMUSG00000096257	Ccer2	1.38154	9.85272e-05	0.000393625	23.8442	protein_coding	0.577109	1.55182	0.283721	0.478763	3.40492	EG624918;Gm6537	coiled-coil glutamate-rich protein 2
ENSMUSG00000050711	Scg2	1.38102	5.9365e-19	2.59406e-16	1205.95	protein_coding	209.875	546.687	9.94484	22.3029	15.586	Chgc;SgII	secretogranin II
ENSMUSG00000141338	ENSMUSG00000141338	1.36902	0.0389612	0.0759782	5.47897	lncRNA	1.69051	4.39936	0.422117	3.92522	1.11931		predicted gene, 74295
ENSMUSG00000021194	Chga	1.36381	2.11461e-17	4.45262e-15	829.081	protein_coding	46.8897	120.733	2.56464	7.06009	14.3514	ChrA;cgA	chromogranin A	This gene encodes a member of the granin family of acidic secretory glycoproteins that are expressed in endocrine cells and neurons. The encoded preproprotein undergoes proteolytic processing to generate multiple functions peptides including pancreastatin, catestatin and serpinin. The encoded protein plays important roles in the neuroendocrine system including regulated secretion of peptide hormo…
ENSMUSG00000027350	Chgb	1.35744	3.95853e-16	4.54165e-14	608.383	protein_coding	184.424	472.718	13.5645	37.0909	13.3428	Scg-1;cgB;sgI	chromogranin B
ENSMUSG00000025579	Gaa	1.35311	3.64979e-19	1.71905e-16	1268.84	protein_coding	159.479	407.436	5.59604	17.3701	15.7647	E430018M07Rik	glucosidase, alpha, acid	This gene encodes a lysosomal acid glucosidase that is involved in the degradation of glycogen. The encoded preproprotein undergoes proteolytic processing to generate a mature enzyme that cleaves alpha-1-4 and alpha-1-6 glycosidic bonds of glycogen, maltose and intermediate oligosaccharides within the lysosome. Mice lacking the encoded protein exhibit symptoms similar to human Pompe syndrome such…
ENSMUSG00000042816	Gpr151	1.35052	3.03108e-06	1.68531e-05	41.8561	protein_coding	1.07647	2.76933	0.325468	0.693676	4.77332	C130082O03Rik;GalRL;PGR7;nGPCR-2037	G protein-coupled receptor 151
ENSMUSG00000029819	Npy	1.33252	7.91912e-09	7.47161e-08	145.447	protein_coding	37.909	95.6856	5.23909	15.4554	7.12659	0710005A05Rik	neuropeptide Y	This gene encodes a neuropeptide that plays a pivotal role in many physiological functions such as food intake, energy homeostasis, circadian rhythm, and cognition. The encoded protein precursor undergoes proteolytic processing to generate the biologically active peptide. Mice lacking the encoded protein exhibit mild seizures occasionally and become hyperphagic following food deprivation. A defic…
ENSMUSG00000027400	Pdyn	1.32774	1.27566e-12	3.35268e-11	254.409	protein_coding	9.63654	24.2831	1.25461	2.29808	10.4746	Dyn	prodynorphin	This gene encodes a preproprotein that is proteolytically cleaved to yield a number of active opium-like peptides. These peptides are the endogenous ligands for the Kappa-opioid receptor and similar G-protein-coupled receptors and are thought to function as the body's natural way to control addiction. These peptides have been associated with depression, stress, anxiety, response to pain, and main…
ENSMUSG00000058260	Serpina9	1.32021	1.51295e-07	1.09057e-06	63.5667	protein_coding	1.51697	3.82482	0.40791	0.588927	5.96235	2310014L03Rik;Centerin	serine (or cysteine) peptidase inhibitor, clade A (alpha-1 antiproteinase, antitrypsin), member 9
ENSMUSG00000032303	Chrna3	1.31845	9.17764e-10	1.0828e-08	120.18	protein_coding	3.14211	7.81781	0.603194	0.819664	7.96545	(a)3;A730007P14Rik;Acra-3;Acra3	cholinergic receptor, nicotinic, alpha polypeptide 3
ENSMUSG00000055409	Nell1	1.31049	1.58086e-14	8.86969e-13	410.361	protein_coding	37.7459	93.7211	2.59952	9.94805	12.0521	B230343H07Rik;l7R6	NEL-like 1
ENSMUSG00000021922	Itih4	1.30799	0.000979829	0.00308315	16.2407	protein_coding	1.54927	3.85601	0.538693	1.93086	2.511	ITI-HC4;Itih-4;PK-120	inter alpha-trypsin inhibitor, heavy chain 4	This gene encodes a member of the inter-alpha trypsin inhibitor (IaI) family of plasma serine protease inhibitors with diverse functions as anti-apoptotic and matrix stabilizing molecules during development. This gene is predominantly expressed in the liver and the encoded protein was found to be a plasma kallikrein-sensitive glycoprotein. This gene is located in a cluster of related inter alpha …
ENSMUSG00000035835	Plppr3	1.30699	4.31603e-14	2.01693e-12	368.241	protein_coding	9.7259	24.0414	0.939324	1.30093	11.6953	Lppr3;Prg2	phospholipid phosphatase related 3
ENSMUSG00000137277	ENSMUSG00000137277	1.3034	5.89458e-05	0.000247423	26.0876	lncRNA	0.750975	1.90464	0.307091	0.516055	3.60656		predicted gene, 69171
ENSMUSG00000028747	Htr6	1.29525	9.92506e-06	4.96059e-05	35.0135	protein_coding	0.653384	1.63522	0.122488	0.363599	4.30447	5-HT6	5-hydroxytryptamine (serotonin) receptor 6
ENSMUSG00000010311	Optc	1.29096	0.00012717	0.000494585	22.7817	protein_coding	0.512318	1.25705	0.251057	0.245787	3.30576		opticin
ENSMUSG00000032174	Icam5	1.29028	4.31694e-08	3.48196e-07	116.561	protein_coding	31.6574	77.6682	5.65285	11.659	6.45818	CD50;ICAM-3;ICAM-5;Icam3;TLN;Tlcn	intercellular adhesion molecule 5, telencephalin
ENSMUSG00000141373	ENSMUSG00000141373	1.28928	0.0744437	0.13048	3.90823	lncRNA	1.86133	4.56562	0.601589	4.76231	0.884455
ENSMUSG00000021675	F2rl2	1.28372	1.13797e-05	5.60929e-05	34.2127	protein_coding	1.09696	2.68473	0.36	0.692992	4.25109	F730031A08;PAR3	coagulation factor II thrombin receptor like 2
ENSMUSG00000025468	Caly	1.28226	3.31987e-16	4.09787e-14	619.843	protein_coding	60.1764	146.496	5.44795	5.99035	13.3874	0710001P07Rik;1110004A22Rik;Calcyon;Drd1ip	calcyon neuron-specific vesicular protein
ENSMUSG00000030683	Sez6l2	1.28061	2.24252e-16	3.22902e-14	646.155	protein_coding	153.81	373.822	11.4676	21.9292	13.4909	BSRP-A;Psk1	seizure related 6 homolog like 2
ENSMUSG00000008153	Clstn3	1.28054	1.15092e-17	2.861e-15	883.862	protein_coding	120.372	292.475	7.38061	11.2351	14.5435	CSTN3;Clstn3b;Cs3;Cst-3;alc-beta	calsyntenin 3
ENSMUSG00000005357	Slc1a6	1.27984	7.11756e-14	3.06964e-12	348.827	protein_coding	10.2023	24.8383	1.10324	1.35809	11.5129	EAAT4	solute carrier family 1 (high affinity aspartate/glutamate transporter), member 6
ENSMUSG00000045471	Hcrt	1.27866	9.67981e-06	4.85156e-05	35.0806	protein_coding	1.61749	3.89587	0.615465	0.959454	4.31412	PPOX	hypocretin	This gene encodes a hypothalamic neuropeptide precursor protein that gives rise to two mature neuropeptides, orexin A and orexin B, by proteolytic processing. Orexin A and orexin B, which bind to orphan G-protein coupled receptors Hcrtr1 and Hcrtr2, function in the regulation of sleep and arousal. This neuropeptide arrangement may also play a role in feeding behavior, metabolism, and homeostasis.…
ENSMUSG00000019772	Vip	1.27334	4.81619e-11	7.85066e-10	176.104	protein_coding	16.007	38.739	3.13521	2.39375	9.10509		vasoactive intestinal polypeptide	This gene encodes a neuropeptide of the glucagon/secretin superfamily with potent bronchodilator, immunomodulator and anti-inflammatory properties. The encoded protein is proteolytically processed to generate two structurally similar neuropeptides - vasoactive intestinal peptide (VIP) and peptide histidine isoleucine (PHI). In the digestive tract, VIP stimulates relaxation of enteric smooth muscl…
ENSMUSG00000040164	Kcns1	1.26754	3.22465e-09	3.30743e-08	103.378	protein_coding	2.04958	4.94681	0.367797	0.294402	7.48051	Kv9.1	K+ voltage-gated channel, subfamily S, 1
ENSMUSG00000023328	Ache	1.26381	2.0429e-15	1.70065e-13	510.93	protein_coding	23.2948	55.9272	1.1599	4.46628	12.7694		acetylcholinesterase
ENSMUSG00000049598	Vsig8	1.26352	0.00398565	0.0106582	10.7359	protein_coding	0.691429	1.62866	0.515033	0.794323	1.97232	A030011M19;EG240916	V-set and immunoglobulin domain containing 8
ENSMUSG00000046159	Chrm3	1.2627	8.02073e-12	1.6596e-10	207.35	protein_coding	10.2387	24.6761	1.17035	3.0098	9.78	Chrm-3;M3;M3R	cholinergic receptor, muscarinic 3, cardiac
ENSMUSG00000045657	Pcdhb10	1.25992	1.15086e-06	6.99425e-06	48.1299	protein_coding	2.17072	5.2633	0.74237	0.969398	5.15526	Pcdhb5D;PcdhbJ	protocadherin beta 10
ENSMUSG00000003363	Pld3	1.25403	5.49623e-16	5.85545e-14	587.555	protein_coding	79.6574	190.013	5.53717	13.1361	13.2324	Sam-9	phospholipase D family member 3
ENSMUSG00000038676	Ucn	1.24962	0.000150667	0.000575588	22.0377	protein_coding	0.67812	1.63025	0.281683	0.476709	3.23989	Mpv17;Ucn1	urocortin	This gene encodes a member of the corticotropin-releasing hormone peptide family that participates in coordinating autonomic, endocrine, and behavioral responses to stress. The encoded preproprotein undergoes proteolytic processing to generate a mature, functional hormone. Mice lacking the encoded protein exhibit a heightened anxiety-like behaviors and a significantly reduced acoustic startle res…
ENSMUSG00000020218	Wif1	1.24687	1.5801e-06	9.30284e-06	46.0202	protein_coding	1.14694	2.74227	0.365556	0.202944	5.03138	WIF-1	Wnt inhibitory factor 1
ENSMUSG00000040705	A930016O22Rik	1.24599	0.0300106	0.0608853	6.13172	lncRNA	1.97884	4.77495	0.578366	3.82219	1.21549		RIKEN cDNA A930016O22 gene
ENSMUSG00000022756	Slc7a4	1.24324	6.20765e-14	2.72762e-12	354.033	protein_coding	16.6562	39.5193	1.32158	3.53036	11.5642		solute carrier family 7 (cationic amino acid transporter, y+ system), member 4
ENSMUSG00000028001	Fga	1.23909	0.0160933	0.0357457	7.8692	protein_coding	2.32039	5.47613	0.688814	3.81729	1.44678	Fib	fibrinogen alpha chain	This gene encodes a subunit of the coagulation factor fibrinogen, which is a component of the blood clot. The encoded protein is proteolytically processed by thrombin during the conversion of fibrinogen to fibrin. Mice lacking the encoded protein display bleeding in the peritoneal cavity, skin and soft tissues around joints immediately after birth, and are predisposed to spontaneous fatal abdomin…
ENSMUSG00000033007	Asic4	1.23808	1.27399e-09	1.44133e-08	115.568	protein_coding	7.92309	18.8221	1.71819	2.33863	7.84124	Accn4;BNAC4	acid-sensing ion channel family member 4
ENSMUSG00000026204	Ptprn	1.23239	2.86493e-16	3.84403e-14	629.603	protein_coding	106.583	250.535	5.98342	17.4726	13.4152	IA-2;PTP IA-2;R-PTP-N;mIA-A;mKIAA4064	protein tyrosine phosphatase receptor type N
ENSMUSG00000045573	Penk	1.23171	8.83756e-16	8.41354e-14	558.632	protein_coding	131.146	308.035	7.54466	24.8667	13.075	ENK;PPA;Penk1	preproenkephalin
ENSMUSG00000020090	Npffr1	1.23073	1.0991e-06	6.70243e-06	48.4685	protein_coding	1.12933	2.66948	0.216691	0.502596	5.17377	Gm236;Gpr147;NPFF1;NPFF1R;OT7T022	neuropeptide FF receptor 1
ENSMUSG00000005892	Trh	1.22639	7.87764e-09	7.44032e-08	92.665	protein_coding	3.4527	8.09285	0.64191	1.19026	7.12841	Pro-TRH;Trf	thyrotropin releasing hormone	This gene encodes a member of the thyrotropin-releasing hormone family. Cleavage of the encoded proprotein releases mature thyrotropin-releasing hormone, which is a tripeptide hypothalamic regulatory hormone. The mouse proprotein contains five thyrotropin-releasing hormone tripeptides. Thyrotropin-releasing hormone is involved in the regulation and release of thyroid-stimulating hormone, as well …
ENSMUSG00000033707	Lrrc24	1.22603	2.90625e-11	5.03544e-10	179.322	protein_coding	8.66947	20.3789	1.08157	2.4113	9.29796	6430402H13Rik	leucine rich repeat containing 24
ENSMUSG00000047161	Chst9	1.22459	1.01666e-05	5.07048e-05	34.8876	protein_coding	0.646503	1.51121	0.143848	0.245777	4.29495	5430438D01Rik;GalNAc4ST-2;galNAc-4-ST2	carbohydrate sulfotransferase 9
ENSMUSG00000063260	Syt10	1.22287	4.66568e-05	0.000200543	27.1423	protein_coding	1.12268	2.63116	0.404969	0.760252	3.69779		synaptotagmin X
ENSMUSG00000032532	Cck	1.21974	2.48843e-10	3.37409e-09	202.979	protein_coding	195.662	455.951	25.9968	47.4796	8.47184		cholecystokinin	This gene encodes a member of the gastrin/cholecystokinin family of proteins. The encoded preproprotein is proteolytically processed to generate multiple protein products, including the peptide hormones cholecystokinin-8, -12, -33, and others. The encoded peptides have been shown to regulate gastric acid secretion and food intake. A sulfated form of cholecystokinin-8 may modulate neuronal activit…
ENSMUSG00000098973	Mir6236	1.21939	0.0197451	0.0424876	7.63338	miRNA	42.8094	99.6487	18.9946	63.9021	1.37174	Gm27547;mmu-mir-6236	microRNA 6236	microRNAs (miRNAs) are short (20-24 nt) non-coding RNAs that are involved in post-transcriptional regulation of gene expression in multicellular organisms by affecting both the stability and translation of mRNAs. miRNAs are transcribed by RNA polymerase II as part of capped and polyadenylated primary transcripts (pri-miRNAs) that can be either protein-coding or non-coding. The primary transcript …
ENSMUSG00000082312	Gm11996	1.21559	0.0197504	0.0424922	6.7893	processed_pseudogene	0.831129	1.90903	0.492088	1.33227	1.37169		glyceraldehyde-3-phosphate dehydrogenase pseudogene
ENSMUSG00000021587	Pcsk1	1.21382	6.28354e-11	9.99669e-10	164.227	protein_coding	14.5395	33.7722	1.86935	4.94006	9.00014	Nec-1;Nec1;PC1;PC3;Phpp-1;SPC3	proprotein convertase subtilisin/kexin type 1
ENSMUSG00000024736	Tmem132a	1.21369	1.02595e-17	2.64943e-15	894.605	protein_coding	64.8302	150.352	1.6966	8.22828	14.5768	6720481D13Rik;Hspa5bp1;Orai1	transmembrane protein 132A
ENSMUSG00000042401	Crtac1	1.21317	1.88482e-13	6.8585e-12	313.782	protein_coding	17.7776	41.2945	1.6616	3.73297	11.1638	2810454P21Rik;Crtac1B;Lotus	cartilage acidic protein 1
ENSMUSG00000026247	Ecel1	1.21205	4.05097e-10	5.18257e-09	132.347	protein_coding	4.47428	10.4036	0.765205	0.997128	8.28545	DINE;xce	endothelin converting enzyme-like 1
ENSMUSG00000025020	Slit1	1.2101	5.31276e-12	1.16244e-10	217.138	protein_coding	6.84661	15.8758	0.366336	1.8422	9.93463	Slil1;mKIAA0813	slit guidance ligand 1
ENSMUSG00000004961	Syt5	1.20577	2.66444e-14	1.35094e-12	387.921	protein_coding	34.2172	79.0495	3.51973	5.14794	11.8694	SytV	synaptotagmin V
ENSMUSG00000039358	Drd5	1.20239	3.5114e-08	2.87498e-07	76.8496	protein_coding	1.75881	4.0734	0.19899	0.553811	6.54137	D5R;Drd-5;Drd1b;Gpcr1	dopamine receptor D5
ENSMUSG00000080811	Gm14513	1.20189	0.0031419	0.00865533	11.3956	processed_pseudogene	0.784763	1.83461	0.299792	1.11666	2.06272		predicted gene 14513
ENSMUSG00000033061	Resp18	1.19539	2.42821e-13	8.40621e-12	305.224	protein_coding	58.7193	134.631	6.29194	12.8613	11.0754		regulated endocrine-specific protein 18	This gene encodes a secreted protein that is expressed mainly in the peripheral endocrine and neuroendocrine tissues and is regulated by physiological factors that include blood glucose and dopaminergic drugs. The encoded protein is found in the lumen of the endoplasmic reticulum and is degraded in the post-ER pre-Golgi compartment. Gene knockout experiments in mice demonstrate that this gene is …
ENSMUSG00000059741	Myl3	1.1938	0.0247592	0.0515219	6.49881	protein_coding	1.52249	3.49785	0.663511	2.57635	1.28801	MLC1SB;MLC1s;MLC1v;Mylc;VLC1	myosin, light polypeptide 3
ENSMUSG00000036264	Fstl4	1.19226	1.08027e-12	2.91839e-11	259.121	protein_coding	9.93901	22.7559	0.652474	2.29368	10.5349	B230374F23Rik;SPIG1;mKIAA1061	follistatin-like 4
ENSMUSG00000028004	Npy2r	1.19059	2.71855e-09	2.85209e-08	105.517	protein_coding	3.98062	9.06791	0.631589	1.1942	7.54484	NPY2-R	neuropeptide Y receptor Y2
ENSMUSG00000023236	Scg5	1.19052	3.27062e-16	4.06511e-14	620.825	protein_coding	159.169	363.406	9.44712	23.2724	13.3909	7B2;Sgne-1;Sgne1	secretogranin V
ENSMUSG00000090602	Gm5611	1.19016	0.00294773	0.00818595	11.6096	processed_pseudogene	0.842566	1.95845	0.298067	1.20861	2.08693		predicted gene 5611
ENSMUSG00000024517	Grp	1.18928	8.83437e-10	1.04644e-08	120.715	protein_coding	5.72333	13.1059	0.923362	1.74843	7.98028	BLP	gastrin releasing peptide	This gene encodes a neuropeptide hormone that affects various biological processes such as neuroendocrine regulation, gastrointestinal secretion, nociception, cell proliferation and inflammation. The encoded protein undergoes proteolytic processing to generate multiple mature peptides with biological activity. [provided by RefSeq, Aug 2015].
ENSMUSG00000058400	Qrfpr	1.18841	1.29346e-05	6.29772e-05	33.5189	protein_coding	1.4112	3.27772	0.547192	0.604984	4.20082	AQ27;Gpr103;Gpr103a;SP9155	pyroglutamylated RFamide peptide receptor
ENSMUSG00000026241	Nppc	1.18716	2.66111e-12	6.24227e-11	234.525	protein_coding	5.16635	11.7912	0.285483	0.806844	10.2047	CNP;lbab	natriuretic peptide type C	This gene encodes a member of the natriuretic peptide family. Natriuretic peptides are involved in the control of blood pressure, extracellular fluid volume and electrolyte homeostasis. The encoded protein also plays a role in sensory neuron bifurcation, and is a critical regulator of endochondral bone growth. The encoded protein is a ligand for the natriuretic peptide receptor B, and is synthesi…
ENSMUSG00000064368	mt-Nd6	1.18516	0.00294613	0.00818405	15.0087	protein_coding	43.5151	99.2141	6.97291	52.2943	2.08703		NADH dehydrogenase subunit 6
ENSMUSG00000037843	Vstm2l	1.18351	2.20501e-14	1.16717e-12	395.918	protein_coding	28.95	65.6814	2.24719	5.18701	11.9329	Gm691	V-set and transmembrane domain containing 2-like
ENSMUSG00000049796	Crh	1.18319	1.48262e-11	2.81699e-10	193.513	protein_coding	7.65226	17.4107	0.795725	1.89162	9.55022	CRF;Gm1347	corticotropin releasing hormone	This gene encodes a member of the corticotropin-releasing factor family and preproprotein that is proteolytically processed to generate a mature protein product. This protein product is a neuropeptide hormone that binds to the corticotropin releasing hormone receptors (CRHR1 and CRHR2) to stimulate the release of adrenocorticotropic hormone from the pituitary gland in response to stress. The enco…
ENSMUSG00000036422	Pcdh8	1.18248	1.16143e-13	4.60003e-12	330.765	protein_coding	17.974	40.8775	2.11472	1.94641	11.3372	1700080P15Rik;Papc	protocadherin 8	This gene belongs to the protocadherin gene family, a subfamily of the cadherin superfamily. The gene encodes a type I transmembrane protein composed of an extracellular domain including 6 cadherin ectodomains, a single-pass transmembrane domain and a cytoplasmic tail. Unlike classical cadherins, which are generally encoded by 15-17 exons, this gene includes only 3 exons with the first large exon…
ENSMUSG00000028072	Ntrk1	1.18129	0.00124441	0.00382097	14.2679	protein_coding	0.54305	1.25265	0.271956	0.431682	2.41783	Tkr;TrkA;trk	neurotrophic tyrosine kinase, receptor, type 1
ENSMUSG00000024027	Glp1r	1.18108	1.32263e-05	6.42925e-05	33.407	protein_coding	1.13365	2.61197	0.380869	0.521542	4.19184	GLP-1R;GLP1Rc	glucagon-like peptide 1 receptor
ENSMUSG00000012819	Cdh23	1.18098	4.26354e-05	0.000184991	27.6277	protein_coding	0.570212	1.31147	0.163959	0.205916	3.73285	4930542A03Rik;USH1D;ahl;ahl1;bob;bus;mdfw;nmf112;nmf181;nmf252;sals;v	cadherin related 23 (otocadherin)
ENSMUSG00000038034	Igsf8	1.17775	1.49174e-17	3.37965e-15	860.083	protein_coding	110.461	249.946	4.61824	11.5735	14.4711	ESTM34;EWI-2;KCT-4;PGRL	immunoglobulin superfamily, member 8
ENSMUSG00000030089	Slc41a3	1.17475	2.43095e-11	4.32068e-10	182.992	protein_coding	8.97948	20.2316	1.45799	0.898502	9.36445	1010001P06Rik;SLC41A1-L2	solute carrier family 41, member 3
ENSMUSG00000061762	Tac1	1.17203	5.01898e-12	1.10492e-10	222.223	protein_coding	30.7511	69.4448	4.09673	7.13177	9.95667	4930528L02Rik;NK-1;NK1;Nkna;PPT-A;PPTA;SP	tachykinin 1
ENSMUSG00000068740	Celsr2	1.17182	2.32046e-17	4.77375e-15	821.012	protein_coding	150.372	338.878	7.33632	15.2439	14.3211	Adgrc2;EGFL2;Flamingo1;flamingo;mKIAA0279;mfmi1	cadherin, EGF LAG seven-pass G-type receptor 2
ENSMUSG00000070564	Ntn5	1.16811	5.41055e-06	2.84483e-05	38.4027	protein_coding	0.835861	1.8823	0.143112	0.323407	4.54594	Gm484	netrin 5
ENSMUSG00000040794	C1qtnf4	1.16729	7.82008e-15	5.01662e-13	442.592	protein_coding	55.094	123.809	3.45051	10.6361	12.2996	0710001E10Rik;9430004J15Rik;Adin;CTRP4	C1q and tumor necrosis factor related protein 4
ENSMUSG00000063434	Sorcs3	1.16583	5.77497e-16	6.11601e-14	584.476	protein_coding	42.4111	95.234	2.79915	4.87159	13.2135	6330404A12Rik	sortilin-related VPS10 domain containing receptor 3
ENSMUSG00000135968	ENSMUSG00000135968	1.16526	3.56725e-05	0.000157452	28.6632	lncRNA	2.42932	5.45302	0.538651	1.91397	3.80285		predicted gene, 75300
ENSMUSG00000037418	Best1	1.16442	6.55038e-05	0.000272331	25.6379	protein_coding	0.624772	1.39586	0.236772	0.19154	3.5649	Bmd;Vmd2;mBest1	bestrophin 1
ENSMUSG00000023192	Grm2	1.16209	4.67359e-12	1.03781e-10	220.258	protein_coding	26.1708	58.6483	2.86849	6.92336	9.98388	4930441L02Rik;Gprc1b;mGluR2;mGluR7	glutamate receptor, metabotropic 2
ENSMUSG00000031778	Cx3cl1	1.16086	2.6025e-11	4.56585e-10	227.991	protein_coding	332.373	743.329	39.6569	74.1066	9.34048	ABCD-3;CX3C;Cxc3;D8Bwg0439e;FK;Scyd1	C-X3-C motif chemokine ligand 1
ENSMUSG00000109372	Gm19410	1.16055	5.88846e-08	4.589e-07	71.8998	protein_coding	3.34199	7.52459	0.69136	1.21822	6.33828		predicted gene, 19410
ENSMUSG00000045731	Pnoc	1.16005	2.13597e-12	5.11091e-11	240.307	protein_coding	8.53936	19.1268	0.755443	1.59543	10.2915	N/OFQ;Npnc1;OFQ/N	prepronociceptin	This gene encodes the precursor for neuropeptides that have been implicated in a wide range of physiological roles such as transmission and sensitivity to pain, learning, memory, anxiety and depression, in the central nervous system. The encoded protein is a precursor that is proteolytically processed to generate multiple biologically active peptides including nociceptin and nocistatin which have…
ENSMUSG00000040258	Nxph4	1.15869	1.32996e-15	1.17252e-13	534.854	protein_coding	21.5626	48.2103	1.11353	2.6277	12.9309	1110036M10Rik	neurexophilin 4
ENSMUSG00000023945	Slc5a7	1.15746	1.02468e-10	1.54245e-09	155.266	protein_coding	4.88649	10.9688	0.76198	0.466505	8.81179	CHT1	solute carrier family 5 (choline transporter), member 7
ENSMUSG00000050440	Hamp	1.1521	0.018497	0.0402259	7.08588	protein_coding	1.25072	2.77371	0.606216	1.88465	1.39549	Hamp1;Hepc;Hepc1	hepcidin antimicrobial peptide	This gene encodes hepcidin, an antimicrobial peptide and master hormonal regulator of systemic iron metabolism. The encoded preproprotein is synthesized in the hepatocytes where it undergoes proteolytic processing to generate disulfide-linked mature peptides that are secreted into the bloodstream. Mice lacking the encoded protein develop multivisceral iron overlaod, with sparing of the spleen mac…
ENSMUSG00000021647	Cartpt	1.15007	2.41172e-11	4.29502e-10	183.154	protein_coding	14.9121	33.2391	2.42324	2.53033	9.36704	Cart	CART prepropeptide	This gene encodes preproprotein isoforms that are processed into multiple biologically active peptides. Expression of this gene is regulated by cocaine and other drugs, and is associated with feeding/appetite and stress response. Mice lacking the encoded protein are predisposed to obesity. Deficiency of the encoded protein in mice results in pancreatic islet dysfunction, impaired insulin secretio…
ENSMUSG00000114754	Gm8996	1.15002	0.0424694	0.081654	5.14728	processed_pseudogene	1.61205	3.58648	0.645887	2.81404	1.08802	EG668140	predicted gene 8996
ENSMUSG00000022454	Nell2	1.1485	2.97889e-14	1.47842e-12	383.279	protein_coding	151.111	335.142	12.7002	27.6713	11.8302	A330108N19Rik;mel91	NEL-like 2
ENSMUSG00000027568	Ntsr1	1.14592	8.15697e-06	4.14754e-05	36.0375	protein_coding	1.12438	2.51667	0.276953	0.537851	4.38221	NT-1R;NTR-1;NTR1	neurotensin receptor 1
ENSMUSG00000080242	Atp6v0c-ps2	1.14552	1.25518e-14	7.41427e-13	420.675	processed_pseudogene	18.2443	40.4386	1.71706	0.838221	12.1299		ATPase, H+ transporting, lysosomal V0 subunit C, pseudogene 2
ENSMUSG00000034402	Kcnh5	1.14506	2.89874e-05	0.000130684	29.4117	protein_coding	1.12775	2.50221	0.199245	0.769394	3.88378	Eag2;mEag2	potassium voltage-gated channel, subfamily H (eag-related), member 5
ENSMUSG00000045009	Prrt3	1.14392	2.34198e-14	1.21851e-12	393.355	protein_coding	25.516	56.4983	2.10924	3.75525	11.9142	6330505P20;B230206N24Rik	proline-rich transmembrane protein 3
ENSMUSG00000021210	Akr1c6	1.14225	0.0115426	0.0268123	7.94548	protein_coding	0.770253	1.71067	0.396529	1.18646	1.57167	3alpha-HSD;Akr1c1;Hsd17b5	aldo-keto reductase family 1, member C6
ENSMUSG00000030607	Acan	1.14188	8.79548e-09	8.21187e-08	91.4161	protein_coding	2.82751	6.20074	0.567169	0.260128	7.08556	Agc;Agc1;CSPCP;Cspg1;b2b183Clo;cmd	aggrecan
ENSMUSG00000063531	Sema3e	1.14104	2.934e-11	5.0737e-10	179.126	protein_coding	12.4782	27.6111	1.35895	3.50823	9.29468	6430702L12;Semah;mKIAA0331	sema domain, immunoglobulin domain (Ig), short basic domain, secreted, (semaphorin) 3E
ENSMUSG00000028971	Cort	1.14024	4.14126e-05	0.00018021	27.6915	protein_coding	1.93868	4.31699	0.442967	1.48695	3.74422	CST;PCST	cortistatin	This gene encodes a member of the somatostatin family of multifunctional peptides attributed with neurohormone, neurotransmitter/modulator and autocrine/paracrine actions. The encoded preproprotein undergoes proteolytic processing to generate a mature functional peptide that can bind to somatostatin receptors. Mice lacking the encoded protein exhibit elevated levels of growth hormone in the plasm…
ENSMUSG00000021803	Cdhr1	1.13985	7.64293e-06	3.90392e-05	42.9951	protein_coding	6.67683	14.7249	1.92915	3.21051	4.4085	Pcdh21;Prcad;mKIAA1775	cadherin-related family member 1
ENSMUSG00000113249	Gm33312	1.13635	0.0180944	0.0394846	7.07354	processed_pseudogene	1.13774	2.50094	0.528017	1.72821	1.40357		predicted gene, 33312
ENSMUSG00000027834	Serpini1	1.13609	2.99044e-13	1.00185e-11	298.357	protein_coding	92.9903	204.543	9.89629	17.6216	10.9992	Ns;PI-12;PI12;Spi17	serine (or cysteine) peptidase inhibitor, clade I, member 1
ENSMUSG00000026443	Lrrn2	1.13483	2.07957e-17	4.43096e-15	830.54	protein_coding	76.8522	168.82	3.42187	6.19687	14.3535	5730406J09Rik;NLRR-2	leucine rich repeat protein 2, neuronal
ENSMUSG00000031708	Tecr	1.12989	8.09954e-16	8.05365e-14	563.837	protein_coding	125.297	274.262	2.75164	22.864	13.094	2410016D23Rik;A230102P12Rik;D17Ertd178e;Gpsn2;SC2	trans-2,3-enoyl-CoA reductase
ENSMUSG00000041608	Entpd3	1.12652	5.99686e-11	9.58319e-10	165.112	protein_coding	6.32783	13.8474	0.706458	1.33689	9.01849	Cd39l3;HB6;NTPDase-3	ectonucleoside triphosphate diphosphohydrolase 3
ENSMUSG00000028356	Ambp	1.12517	0.0260059	0.0537723	6.34225	protein_coding	1.64722	3.59398	0.620101	2.56842	1.26944	ASPI;HI-30;Intin4;Itil;UTI	alpha 1 microglobulin/bikunin precursor	This gene encodes a fusion protein that undergoes proteolytic processing to generate two mature proteins: alpha-1-microglobulin (A1m) is a heme-binding plasma glycoprotein of the lipocalin superfamily of proteins that bind to hydrophobic molecules, whereas bikunin belongs to the superfamily of Kunitz-type protease inhibitors. The transgenic mice specifically lacking bikunin, but not A1m, exhibit …
ENSMUSG00000050541	Adra1b	1.12401	2.24679e-10	3.08147e-09	141.773	protein_coding	8.71227	19.0368	1.06143	2.58815	8.51124	[a]1b	adrenergic receptor, alpha 1b
ENSMUSG00000025359	Pmel	1.12335	0.00278218	0.00778298	11.741	protein_coding	0.496931	1.11102	0.351543	0.27948	2.10885	D10H12S53E;D12S53Eh;Pmel17;Si;Silv;gp100;gp87	premelanosome protein
ENSMUSG00000043388	Tmem130	1.12298	1.76226e-15	1.48778e-13	519.045	protein_coding	52.058	113.422	2.40299	8.55276	12.8275	C130036G08	transmembrane protein 130
ENSMUSG00000109241	Gm7434	1.12238	0.00130917	0.00399446	14.0789	processed_pseudogene	1.09158	2.37697	0.330597	1.22511	2.39854	EG664977	predicted gene 7434
ENSMUSG00000039953	Clstn1	1.12085	7.87618e-17	1.34255e-14	721.757	protein_coding	207.451	451.18	7.61231	26.3676	13.8721	1810034E21Rik;Cst-1;Cstn1	calsyntenin 1
ENSMUSG00000034686	Prr7	1.11642	1.11528e-12	2.99269e-11	258.207	protein_coding	16.8181	36.5411	1.84771	2.77918	10.5239	XM_484263	proline rich 7 (synaptic)
ENSMUSG00000050138	Kcnk12	1.11599	8.40424e-08	6.34412e-07	68.6544	protein_coding	3.78452	8.1844	0.634718	1.58587	6.19763	mntk1	potassium channel, subfamily K, member 12
ENSMUSG00000029219	Slc10a4	1.11534	8.71807e-09	8.15235e-08	91.5087	protein_coding	4.8346	10.509	0.862264	1.43992	7.08872	E130304D01	solute carrier family 10 (sodium/bile acid cotransporter family), member 4
ENSMUSG00000037771	Slc32a1	1.11368	1.51686e-15	1.30522e-13	527.409	protein_coding	46.8903	101.546	2.83504	6.00478	12.8843	VGAT;Viaat	solute carrier family 32 (GABA vesicular transporter), member 1
ENSMUSG00000027419	Pcsk2	1.11331	6.26899e-13	1.88259e-11	279.06	protein_coding	122.213	264.532	9.81595	29.1183	10.7252	6330411F23Rik;Nec-2;Nec2;PC2;Phpp-2;SPC2	proprotein convertase subtilisin/kexin type 2
ENSMUSG00000114520	Gm41073	1.11301	0.0027437	0.00769216	11.8443	processed_pseudogene	1.04957	2.29585	0.269152	1.34056	2.11395		predicted gene, 41073
ENSMUSG00000029869	Ephb6	1.11011	2.92488e-11	5.06282e-10	179.191	protein_coding	10.6084	22.9783	1.35456	2.16819	9.29561	Cekl;Mep	Eph receptor B6
ENSMUSG00000033161	Atp1a1	1.10982	8.60025e-16	8.31892e-14	560.251	protein_coding	755.107	1629.74	24.8445	126.24	13.0799	Atpa-1	ATPase, Na+/K+ transporting, alpha 1 polypeptide
ENSMUSG00000047033	Pcdhb15	1.10927	2.18761e-06	1.25172e-05	43.8867	protein_coding	1.93932	4.22914	0.545901	0.683626	4.90249	Pcdhb7;PcdhbO	protocadherin beta 15
ENSMUSG00000021609	Slc6a3	1.10812	4.3085e-06	2.31156e-05	39.7001	protein_coding	2.61763	5.70982	0.58263	1.46065	4.6361	DAT;Dat1	solute carrier family 6 (neurotransmitter transporter, dopamine), member 3
ENSMUSG00000024256	Adcyap1	1.10493	3.0258e-13	1.01037e-11	297.977	protein_coding	20.2673	43.6348	1.54593	3.91551	10.9955	PACAP	adenylate cyclase activating polypeptide 1	This gene encodes a member of the glucagon superfamily of hormones that have important roles in growth and metabolism. The encoded protein undergoes proteolytic processing to generate mature peptides that function as hypophysiotropic hormones, neurotransmitters, neuromodulators and vasoregulators. Mice lacking the encoded protein exhibit a high rate of early mortality. The surviving adult animals…
ENSMUSG00000143602	ENSMUSG00000143602	1.10447	0.106766	0.176396	3.06735	lncRNA	1.29722	2.82796	0.461979	2.81565	0.75351
ENSMUSG00000017721	Pigt	1.10414	1.67708e-15	1.42935e-13	521.795	protein_coding	32.0545	68.881	1.22309	4.53573	12.8449	2510012P17Rik;4930534E15Rik;CGI-06;NDAP;Ndap7	phosphatidylinositol glycan anchor biosynthesis, class T
ENSMUSG00000043811	Rtn4r	1.10396	2.83593e-14	1.42178e-12	385.319	protein_coding	35.1821	75.7213	2.87249	5.15944	11.8472	NOGOR;NgR;NgR1	reticulon 4 receptor
ENSMUSG00000022577	Ly6h	1.10299	3.2013e-16	4.0636e-14	622.237	protein_coding	91.9003	197.396	4.746	10.9468	13.3911		lymphocyte antigen 6 family member H
ENSMUSG00000036766	Dner	1.10197	5.96376e-15	4.04316e-13	455.638	protein_coding	223.575	479.947	16.5955	32.6194	12.3933	A930026D19Rik;BET;Bret	delta/notch-like EGF repeat containing
ENSMUSG00000036599	Chst12	1.10105	3.83491e-11	6.39081e-10	173.756	protein_coding	8.57687	18.3886	0.753662	2.07713	9.19444	C4S-2;C4ST2	carbohydrate sulfotransferase 12
ENSMUSG00000013766	Ly6g6e	1.10101	7.52627e-05	0.000308179	24.9781	protein_coding	0.979902	2.14736	0.270405	0.584797	3.5112	2310011I02Rik;G6e	lymphocyte antigen 6 family member G6E
ENSMUSG00000084343	Gm16198	1.10074	0.0102043	0.0240659	8.63442	processed_pseudogene	1.43957	3.09717	0.300152	2.00546	1.6186		predicted gene 16198
ENSMUSG00000026417	Pigr	1.09899	0.0293307	0.0597565	5.78536	protein_coding	0.878767	1.89931	0.288234	1.47281	1.22361		polymeric immunoglobulin receptor
ENSMUSG00000026576	Atp1b1	1.09816	1.99745e-16	3.00424e-14	654.121	protein_coding	1067.08	2284.48	36.3621	139.533	13.5223	Atp4b;Atpb;Atpb-1;NKbeta1	ATPase, Na+/K+ transporting, beta 1 polypeptide	This gene encodes an integral membrane protein that comprises a subunit of an ATP-metabolizing enzyme responsible for transporting sodium and potassium ions across the plasma membrane. This enzyme regulates the electrochemical gradient of these ions in cells, and plays a central role in osmoregulation and signal transmission in nerves and muscles, among other biological processes. The encoded pro…
ENSMUSG00000051242	Pcdhb9	1.09799	6.6034e-11	1.04591e-09	163.298	protein_coding	9.12867	19.5771	1.22113	1.79654	8.98051	Pcdhb4C;PcdhbI	protocadherin beta 9
ENSMUSG00000101240	Gm28266	1.09722	0.0278513	0.0570411	6.0007	processed_pseudogene	1.14103	2.46415	0.261521	1.97023	1.24381		translationally-controlled tumor protein pseudogene
ENSMUSG00000070287	Slc35g2	1.09622	3.014e-12	6.9786e-11	231.293	protein_coding	9.24845	19.7938	0.978415	1.16707	10.1562	Gm519;Tmem22	solute carrier family 35, member G2
ENSMUSG00000025141	Myadml2	1.09496	5.90193e-06	3.07608e-05	37.8677	protein_coding	1.29911	2.79109	0.373107	0.365209	4.512	1110012N22Rik	myeloid-associated differentiation marker-like 2
ENSMUSG00000022342	Kcnv1	1.09452	4.03251e-10	5.16265e-09	132.41	protein_coding	15.4792	33.1431	2.11468	4.76837	8.28713	2700023A03Rik;vibe	potassium channel, subfamily V, member 1
ENSMUSG00000020436	Gabrg2	1.09417	4.79622e-15	3.36867e-13	466.394	protein_coding	76.0997	162.482	3.4007	13.064	12.4725	GABAA-R;Gabrg-2;gamma2	gamma-aminobutyric acid type A receptor, subunit gamma 2	This gene encodes a gamma-aminobutyric acid (GABA)-A receptor subunit, which is a member of the ligand-gated ion channel family. GABA is the major inhibitory neurotransmitter in the adult central nervous system, and conversely exhibits an excitatory function during development. GABA-A receptors are pentameric, consisting of proteins from several subunit classes: alpha, beta, gamma, delta and rho.…
ENSMUSG00000021991	Cacna2d3	1.09395	1.5221e-12	3.85326e-11	249.486	protein_coding	30.5223	65.2648	2.89082	6.5994	10.4142	Cacnad3;alapha2delta3	calcium channel, voltage-dependent, alpha2/delta subunit 3
ENSMUSG00000026479	Lamc2	1.09284	4.37674e-06	2.34606e-05	39.6148	protein_coding	1.50484	3.22328	0.237374	0.763831	4.62966		laminin, gamma 2
ENSMUSG00000035964	Tmem59l	1.09106	2.01334e-14	1.08538e-12	399.815	protein_coding	106.795	227.627	7.02659	19.2003	11.9644	5330410G16Rik	transmembrane protein 59-like
ENSMUSG00000027270	Lamp5	1.09081	1.8709e-13	6.83374e-12	314.031	protein_coding	64.3008	137.133	7.12508	7.47645	11.1653	3110035N03Rik;6330527O06Rik;BAD-LAMP;LAMP-5	lysosomal-associated membrane protein family, member 5
ENSMUSG00000040134	Rdh7	1.08957	0.0215336	0.0457893	6.54489	protein_coding	1.00627	2.14759	0.550797	1.42156	1.33924	CRAD2	retinol dehydrogenase 7
ENSMUSG00000050063	Klk6	1.089	1.53616e-09	1.70984e-08	113.011	protein_coding	9.15951	19.4452	2.00348	1.43127	7.76705	BSP;Bssp;Klk29;MSP;Prss18;Prss9;neurosin	kallikrein related-peptidase 6
ENSMUSG00000025400	Tac2	1.08732	2.04503e-10	2.8484e-09	143.336	protein_coding	5.69596	12.1156	0.431395	1.45901	8.5454	PPT-B;Tac3	tachykinin 2	This gene encodes a member of the tachykinin family of signaling peptides that is widely expressed in the central nervous system and plays a role in diverse processes such as water homeostasis, pulmonary inflammation, cognition, fear memory consolidation and preeclampsia. The encoded protein is enzymatically processed to generate the mature neuropeptide. Alternative splicing results in multiple t…
ENSMUSG00000031932	Gpr83	1.08637	6.14887e-10	7.62665e-09	126	protein_coding	14.5693	31.1026	1.76408	4.8394	8.11767	Gir;Gpr72;RP105;RP39;RP82	G protein-coupled receptor 83
ENSMUSG00000039728	Slc6a5	1.08563	1.86737e-13	6.83374e-12	314.105	protein_coding	10.8579	23.0776	0.986243	0.42398	11.1653	Glyt2;prestin	solute carrier family 6 (neurotransmitter transporter, glycine), member 5
ENSMUSG00000044216	Kcnj4	1.08512	9.93805e-14	4.07961e-12	336.41	protein_coding	39.692	84.2974	3.74913	5.63272	11.3894	IRK3;Kcnf2;MB-IRK3	potassium inwardly-rectifying channel, subfamily J, member 4
ENSMUSG00000039474	Wfs1	1.08494	5.10252e-13	1.58275e-11	281.399	protein_coding	35.5215	75.4496	2.77544	7.74744	10.8006	wolframin	wolframin ER transmembrane glycoprotein
ENSMUSG00000039097	Rln1	1.08349	0.000964069	0.0030373	15.098	protein_coding	0.840534	1.78013	0.40393	0.612644	2.51751	Rln;rlx	relaxin 1
ENSMUSG00000007122	Casq1	1.08199	0.00441349	0.0116646	10.9892	protein_coding	1.66858	3.53234	0.513401	1.89047	1.93313	CSQ;CSQ-1;CSQ1;sCSQ	calsequestrin 1
ENSMUSG00000022875	Kng1	1.08125	0.0392722	0.0764182	5.36337	protein_coding	2.09884	4.49428	0.426089	3.55589	1.1168	Kng	kininogen 1
ENSMUSG00000114551	Gm6035	1.08083	0.000489138	0.00166208	17.4628	processed_pseudogene	1.44224	3.06623	0.328468	1.45503	2.77935	EG547402	ribosomal protein L3 pseudogene
ENSMUSG00000031340	Gabre	1.07918	5.76854e-06	3.01887e-05	38.0136	protein_coding	0.993661	2.11685	0.194062	0.270936	4.52016		gamma-aminobutyric acid (GABA) A receptor, subunit epsilon
ENSMUSG00000059361	Nrsn2	1.07867	7.9441e-15	5.04933e-13	441.846	protein_coding	41.9559	88.6004	3.27915	4.69542	12.2968	Gm123;Neurensin-2	neurensin 2
ENSMUSG00000050473	Slc35d3	1.07742	1.61997e-08	1.41435e-07	84.7214	protein_coding	3.7946	8.06732	0.6698	0.973701	6.84944	6230421J19Rik;Frcl1	solute carrier family 35, member D3
ENSMUSG00000030730	Atp2a1	1.07362	0.0249319	0.051815	6.84866	protein_coding	7.79839	16.3427	2.69148	10.0929	1.28554	SERCA1	ATPase, Ca++ transporting, cardiac muscle, fast twitch 1
ENSMUSG00000020838	Slc6a4	1.07345	2.85321e-08	2.36749e-07	78.8974	protein_coding	2.20035	4.64413	0.252015	0.466084	6.62571	5-HTT;Htt;Sert	solute carrier family 6 (neurotransmitter transporter, serotonin), member 4
ENSMUSG00000083546	Tpt1-ps1	1.07217	0.0228071	0.0480633	6.46817	processed_pseudogene	1.21171	2.56522	0.291033	1.93451	1.31819		tumor protein, translationally-controlled, pseudogene 1
ENSMUSG00000025094	Slc18a2	1.07174	3.76236e-10	4.848e-09	133.494	protein_coding	7.04873	14.8152	0.979426	1.55054	8.31444	1110037L13Rik;9330105E13;Vmat2	solute carrier family 18 (vesicular monoamine), member 2
ENSMUSG00000021504	B4galt7	1.06996	6.92432e-10	8.47105e-09	124.246	protein_coding	8.40273	17.6921	1.08638	2.22491	8.07206	XGPT;XGalT-1	beta-1,4-galactosyltransferase 7
ENSMUSG00000020866	Cacna1g	1.06784	1.10495e-13	4.43419e-12	332.558	protein_coding	24.1595	50.608	2.14078	3.11003	11.3532	Cav3.1d;[a]1G;a1G;alpha-1G;mKIAA1123	calcium channel, voltage-dependent, T type, alpha 1G subunit
ENSMUSG00000082605	Gm16148	1.06709	0.00688471	0.0171357	9.48497	processed_pseudogene	1.24131	2.64914	0.504593	1.47481	1.7661		ribosomal protein S2 pseudogene
ENSMUSG00000081067	Gm12912	1.06573	0.0156315	0.0348497	7.17427	processed_pseudogene	0.838923	1.77153	0.346581	1.2365	1.4578		predicted gene 12912
ENSMUSG00000040035	Disp2	1.06571	6.44813e-15	4.29028e-13	451.842	protein_coding	62.4374	130.83	4.44942	7.59731	12.3675	B230210L08Rik;DispB;mKIAA1742	dispatched RND transporter family member 2	The pattern of cellular proliferation and differentiation that leads to normal development of embryonic structures often depends upon the localized production of secreted protein signals. Cells surrounding the source of a particular signal respond in a graded manner according to the effective concentration of the signal, and this response produces the pattern of cell types constituting the mature…
ENSMUSG00000031007	Atp6ap2	1.0656	2.03981e-14	1.09307e-12	399.253	protein_coding	158.792	332.408	10.3118	26.2527	11.9614	(P)RR;5730403E06Rik;APT6M8-9;ATP6M8-9;Atp6ip2;M8-9;PRR	ATPase, H+ transporting, lysosomal accessory protein 2
ENSMUSG00000036067	Slc2a6	1.06534	2.35052e-10	3.20652e-09	141.032	protein_coding	7.43266	15.5685	0.716237	1.91448	8.49397	A330096C23;F630103L12Rik;GLUT-6;Glut6;Glut9	solute carrier family 2 (facilitated glucose transporter), member 6
ENSMUSG00000032011	Thy1	1.06524	6.10038e-15	4.10162e-13	454.534	protein_coding	179.288	375.245	8.83361	30.3285	12.387	CD90;T25;Thy-1;Thy-1.2;Thy1.1;Thy1.2	thymus cell antigen 1, theta	This gene encodes a glycoprotein that is anchored to the cell surface of thymocytes, neuronal and other cells through a glycosyl-phosphatidylinositol moiety. A soluble form of the encoded protein has also been detected in serum and cerebrospinal fluid. The encoded protein undergoes further processing to generate the mature protein which mediates cell-cell interactions to trigger downstream signal…
ENSMUSG00000020331	Hcn2	1.06459	2.61234e-11	4.57491e-10	181.5	protein_coding	21.6821	45.4337	2.19651	5.47748	9.33962	BCNG2;HAC1;trls	hyperpolarization-activated, cyclic nucleotide-gated K+ 2
ENSMUSG00000039838	Slc45a1	1.06114	2.99469e-13	1.00185e-11	298.315	protein_coding	18.0598	37.7081	0.990564	3.35997	10.9992	C230078B22;Dnb5;PAST-A	solute carrier family 45, member 1
ENSMUSG00000044528	Tram1l1	1.06095	1.23202e-15	1.11085e-13	539.225	protein_coding	34.8174	72.6716	1.84986	3.33101	12.9543	A830091N21Rik	translocation associated membrane protein 1-like 1
ENSMUSG00000030043	Tacr1	1.06053	2.07619e-06	1.19331e-05	44.2204	protein_coding	2.14366	4.48323	0.534329	0.707039	4.92325	Nk1r;Spr;Tac1r	tachykinin receptor 1	This gene encodes the receptor for the tachykinin, substance P, also referred to as neurokinin 1. This gene belongs to a gene family of tachykinin receptors which are characterized by interactions with G proteins and contain seven hydrophobic transmembrane regions. This receptor has been associated with nitric oxide formation, and it has been localized to cholinergic and nitrergic neurons as well…
ENSMUSG00000029314	Gpat3	1.06017	9.02332e-06	4.548e-05	35.4624	protein_coding	2.32907	4.9188	0.674301	1.06491	4.34218	1-AGPAT;1-AGPAT 9;4933407I02Rik;4933408F15;A230097K15Rik;AGPAT 10;Agpat9;GPAT-3;mGPAT3	glycerol-3-phosphate acyltransferase 3
ENSMUSG00000021087	Rtn1	1.05964	4.34812e-14	2.02205e-12	367.936	protein_coding	1017.84	2121.71	68.5457	176.822	11.6942	Nsp	reticulon 1
ENSMUSG00000031376	Atp2b3	1.05952	4.90417e-11	7.97453e-10	175.548	protein_coding	32.4608	67.6823	4.95474	5.45888	9.09829	6430519O13Rik;Pmca3	ATPase, Ca++ transporting, plasma membrane 3
ENSMUSG00000032172	Olfm2	1.05946	2.35546e-15	1.91627e-13	503.225	protein_coding	77.3133	161.196	4.73296	9.46884	12.7175	A030009A06Rik	olfactomedin 2
ENSMUSG00000022860	Chodl	1.05932	3.51072e-06	1.91921e-05	40.9391	protein_coding	1.67816	3.52363	0.347975	0.68866	4.71688	3110074E07Rik;MT75;PRED12	chondrolectin
ENSMUSG00000049336	Tenm2	1.05641	1.92795e-12	4.68838e-11	243.043	protein_coding	40.7439	84.7842	5.22748	5.32484	10.329	Odz2;Odz3;Ten-2;Ten-m2	teneurin transmembrane protein 2
ENSMUSG00000112204	Gm47553	1.05582	0.0336452	0.0670657	5.67529	processed_pseudogene	1.77081	3.67238	0.635065	2.5904	1.1735		predicted gene, 47553
ENSMUSG00000045613	Chrm2	1.05576	1.32278e-06	7.91808e-06	47.1818	protein_coding	3.34326	6.94509	0.690368	1.54417	5.10138	AChR-M2;Chrm-2;M2	cholinergic receptor, muscarinic 2, cardiac
ENSMUSG00000066235	Pomgnt2	1.05439	8.64954e-15	5.45104e-13	437.838	protein_coding	18.5124	38.4587	0.848657	1.90081	12.2635	Ago61;Gtdc2	protein O-linked mannose beta 1,4-N-acetylglucosaminyltransferase 2
ENSMUSG00000045876	Pcdhb8	1.0524	1.48088e-08	1.30888e-07	85.6811	protein_coding	3.09951	6.47088	0.43805	0.718994	6.8831	Pcdhb5C;PcdhbH	protocadherin beta 8
ENSMUSG00000082151	Gm11810	1.05151	0.00504944	0.0130883	10.0705	processed_pseudogene	1.04504	2.17959	0.453881	1.20384	1.88312		predicted gene 11810
ENSMUSG00000024270	Slc39a6	1.05113	1.20503e-15	1.10039e-13	540.5	protein_coding	25.9628	53.8276	1.02528	2.47644	12.9585	Ermelin;Zip6	solute carrier family 39 (metal ion transporter), member 6
ENSMUSG00000116093	Gm3888	1.05002	2.13847e-07	1.49626e-06	60.6878	processed_pseudogene	2.49114	5.19314	0.486046	0.648734	5.82499		predicted gene 3888
ENSMUSG00000102697	Pcdhac2	1.04972	2.24685e-13	7.88511e-12	307.828	protein_coding	12.0051	24.8914	0.777904	1.39253	11.1032	CNRc2	protocadherin alpha subfamily C, 2
ENSMUSG00000007021	Syngr3	1.04943	1.47896e-14	8.53885e-13	413.313	protein_coding	88.9004	184.087	5.56758	13.738	12.0686		synaptogyrin 3
ENSMUSG00000034098	Fstl5	1.049	8.95325e-15	5.58346e-13	436.216	protein_coding	20.5029	42.4325	1.05103	2.12755	12.2531	9130207J01Rik	follistatin-like 5
ENSMUSG00000034685	Fam171a2	1.04822	1.33015e-12	3.44033e-11	253.233	protein_coding	18.0822	37.3728	2.10119	1.55267	10.4634		family with sequence similarity 171, member A2
ENSMUSG00000049612	Omg	1.04804	4.04111e-16	4.60686e-14	607.052	protein_coding	133.472	276.055	5.83092	15.2149	13.3366		oligodendrocyte myelin glycoprotein
ENSMUSG00000030669	Calca	1.04669	6.57715e-08	5.06968e-07	70.8792	protein_coding	3.11942	6.44094	0.426885	0.994459	6.29502	CA;CGRP-1;CGRP1;Calc;Calc1;Cgrp;Ct;Ctn	calcitonin/calcitonin-related polypeptide, alpha	This gene encodes the peptide hormones calcitonin, calcitonin gene-related peptide (CGRP) and katacalcin. Alternative splicing of the mRNA results in multiple variants that encode either calcitonin or CGRP preproproteins. Post-translational processing of the calcitonin and CGRP propeptides results in either calcitonin and katacalcin, or CGRP, respectively. Calcitonin and katacalcin modulate calci…
ENSMUSG00000024121	Atp6v0c	1.04632	6.26657e-16	6.50802e-14	579.425	protein_coding	315.236	651.123	14.8988	38.1216	13.1866	Atp6c;Atp6c2;Atp6l;Atpl;Atpl-rs1;PL16;VATL;Vma3	ATPase, H+ transporting, lysosomal V0 subunit C
ENSMUSG00000107941	Gm44010	1.04583	0.0248221	0.0516228	6.36015	processed_pseudogene	1.59876	3.32337	0.500843	2.37798	1.28716		predicted gene, 44010
ENSMUSG00000031841	Cdh13	1.04483	8.77911e-16	8.40259e-14	559.027	protein_coding	59.7575	123.316	3.41957	5.56395	13.0756	4932416G01Rik;Cdht;Tcad	cadherin 13	This gene encodes a member of the cadherin family of calcium-dependent glycoproteins that mediate cell adhesion and regulate many morphogenetic events during development. The encoded preproprotein is further processed to generate a mature protein. This gene is highly expressed in the vasculature including endothelial cells, smooth muscle cells and pericytes, where the encoded protein binds to adi…
ENSMUSG00000064336	mt-Tf	1.04447	0.000327129	0.00115278	18.9763	Mt_tRNA	0.667676	1.39405	0.194756	0.340942	2.93825		tRNA-Phe
ENSMUSG00000050534	Htr5b	1.04217	1.22266e-05	5.98227e-05	33.8249	protein_coding	1.18126	2.45047	0.266923	0.422101	4.22313	5-Ht5b	5-hydroxytryptamine (serotonin) receptor 5B
ENSMUSG00000030741	Spns1	1.04139	2.65924e-16	3.65945e-14	634.596	protein_coding	23.9343	49.2737	0.664642	1.30671	13.4366	2210013K02Rik;Spin1;Spinl	SPNS lysolipid transporter 1, lysophospholipid
ENSMUSG00000058153	Sez6l	1.0412	1.33476e-14	7.80706e-13	417.898	protein_coding	61.1433	125.938	4.70093	7.09477	12.1075	AIG1;Acig1;BSRP-B;mKIAA0927	seizure related 6 homolog like
ENSMUSG00000103707	Pcdha6	1.04092	5.91492e-13	1.79129e-11	276.881	protein_coding	9.439	19.4425	0.508419	1.11573	10.7468	CNR;Cnr2;Crnr2	protocadherin alpha 6
ENSMUSG00000033063	Cntnap3	1.04032	5.4326e-07	3.5306e-06	53.4643	protein_coding	2.08168	4.28023	0.335159	0.646115	5.45215		contactin associated protein-like 3
ENSMUSG00000007440	Pcdha10	1.04001	7.03628e-13	2.07354e-11	271.649	protein_coding	9.48473	19.5264	0.549859	1.12717	10.6833	Cnr3;Cnr8;Crnr3;Crnr8;Pcdha14	protocadherin alpha 10
ENSMUSG00000081394	Gm13215	1.03968	0.0102501	0.0241549	8.62458	processed_pseudogene	1.70248	3.49868	0.642144	1.9453	1.61699		predicted gene 13215
ENSMUSG00000103442	Pcdha1	1.03876	9.12216e-13	2.57521e-11	263.997	protein_coding	9.44428	19.4257	0.569314	1.16798	10.5892	CNR	protocadherin alpha 1
ENSMUSG00000082481	Rps12-ps19	1.03856	0.0217391	0.0461331	6.87797	processed_pseudogene	2.50953	5.1656	1.06935	3.04968	1.33599	Gm12334	ribosomal protein S12, pseudogene 19
ENSMUSG00000029335	Bmp3	1.03773	0.00044078	0.00150924	19.2598	protein_coding	3.11912	6.5211	1.31867	1.7234	2.82124	9530029I04Rik	bone morphogenetic protein 3	This gene encodes a secreted ligand of the TGF-beta (transforming growth factor-beta) superfamily of proteins. Ligands of this family bind various TGF-beta receptors leading to recruitment and activation of SMAD family transcription factors that regulate gene expression. The encoded preproprotein is proteolytically processed to generate each subunit of the disulfide-linked homodimer. This protein…
ENSMUSG00000057400	Ces1c	1.0365	0.0252713	0.0524291	6.46123	protein_coding	2.35446	4.8301	0.702927	3.28557	1.28043	Ces-N;Ee-1;Ee1;Es-4;Es-N;Es1;Es4;EsN;PESN	carboxylesterase 1C
ENSMUSG00000104252	Pcdha4	1.03627	7.40078e-13	2.16083e-11	270.144	protein_coding	9.49681	19.5028	0.532959	1.15115	10.6654	Cnr1;Crnr1	protocadherin alpha 4
ENSMUSG00000103092	Pcdha5	1.03572	1.47522e-12	3.75584e-11	250.358	protein_coding	9.68081	19.8828	0.59697	1.3631	10.4253	Cnr6;Crnr6	protocadherin alpha 5
ENSMUSG00000031561	Tenm3	1.03508	1.56347e-12	3.94681e-11	248.75	protein_coding	18.7559	38.473	1.43705	3.63104	10.4038	2610100B16Rik;Odz1;Odz3;Ten-m3;mKIAA1455	teneurin transmembrane protein 3
ENSMUSG00000103255	Pcdhac1	1.03502	8.59169e-13	2.45254e-11	265.744	protein_coding	9.50767	19.5121	0.527186	1.20911	10.6104	CNRc1	protocadherin alpha subfamily C, 1
ENSMUSG00000027298	Tyro3	1.03391	4.72853e-12	1.04742e-10	219.971	protein_coding	30.2333	61.9073	3.45599	5.28238	9.97988	Brt;Dtk;Etk-2;Rse;Sky;TK19-2;Tif;etk2/tyro3;tk19-1	TYRO3 protein tyrosine kinase 3
ENSMUSG00000102312	Pcdha3	1.0339	9.91493e-13	2.75128e-11	261.584	protein_coding	9.48015	19.4392	0.495024	1.269	10.5605	mKIAA0345	protocadherin alpha 3
ENSMUSG00000118093	Gm17802	1.03389	0.0544796	0.100659	4.33341	processed_pseudogene	0.709819	1.49461	0.26638	1.32677	0.997147
ENSMUSG00000104148	Pcdha2	1.03372	7.49594e-13	2.17926e-11	269.765	protein_coding	9.51012	19.4962	0.497094	1.19083	10.6617		protocadherin alpha 2
ENSMUSG00000031492	Chrnb3	1.03345	0.000102187	0.000406882	23.6392	protein_coding	1.44909	2.96345	0.283903	0.965858	3.39053	5730417K16Rik;Acrb3	cholinergic receptor, nicotinic, beta polypeptide 3
ENSMUSG00000030376	Slc8a2	1.03334	1.15842e-11	2.27091e-10	209.374	protein_coding	73.5264	150.641	7.46495	16.1594	9.6438	Ncx2	solute carrier family 8 (sodium/calcium exchanger), member 2
ENSMUSG00000121182	Gm56739	1.0326	2.1588e-08	1.83991e-07	81.7262	lncRNA	2.54149	5.19958	0.308822	0.458982	6.7352		predicted gene, 56739
ENSMUSG00000007594	Hapln4	1.0322	2.72442e-14	1.37357e-12	386.99	protein_coding	48.5349	99.3058	2.86212	7.4521	11.8621	9330174O11;Bral2;Lpr4	hyaluronan and proteoglycan link protein 4
ENSMUSG00000037610	Kcnmb2	1.03188	6.92986e-07	4.41233e-06	51.6904	protein_coding	1.97449	4.02852	0.334565	0.570129	5.35533	2700049B16Rik;3110031N04Rik	potassium large conductance calcium-activated channel, subfamily M, beta member 2
ENSMUSG00000024084	Qpct	1.03155	1.00002e-09	1.16678e-08	118.949	protein_coding	7.80374	15.9278	1.33979	1.37849	7.93301	5730422A13Rik	glutaminyl-peptide cyclotransferase (glutaminyl cyclase)
ENSMUSG00000109523	Gdf1	1.02971	1.26064e-14	7.42068e-13	420.474	protein_coding	23.7373	48.489	1.4337	2.3574	12.1296	Gdf-1	growth differentiation factor 1	This gene encodes a secreted ligand of the TGF-beta (transforming growth factor-beta) superfamily of proteins. Ligands of this family bind various TGF-beta receptors leading to recruitment and activation of SMAD family transcription factors that regulate gene expression. The encoded preproprotein is proteolytically processed to generate each subunit of the disulfide-linked homodimer. This protein…
ENSMUSG00000030500	Slc17a6	1.02937	2.52099e-15	2.01421e-13	499.59	protein_coding	40.6006	82.879	0.983588	5.69338	12.6959	2900073D12Rik;DNPI;VGLUT2	solute carrier family 17 (sodium-dependent inorganic phosphate cotransporter), member 6
ENSMUSG00000104318	Pcdha7	1.02902	1.20615e-12	3.20292e-11	255.989	protein_coding	9.43709	19.2826	0.588499	1.16254	10.4945	Cnr4;Crnr4	protocadherin alpha 7
ENSMUSG00000076387	Mir671	1.0289	2.40156e-08	2.01421e-07	80.637	miRNA	2.2927	4.69139	0.266889	0.304296	6.6959	Mirn671;mmu-mir-671	microRNA 671	microRNAs (miRNAs) are short (20-24 nt) non-coding RNAs that are involved in post-transcriptional regulation of gene expression in multicellular organisms by affecting both the stability and translation of mRNAs. miRNAs are transcribed by RNA polymerase II as part of capped and polyadenylated primary transcripts (pri-miRNAs) that can be either protein-coding or non-coding. The primary transcript …
ENSMUSG00000021259	Cyp46a1	1.02886	3.15774e-12	7.26443e-11	230.091	protein_coding	34.5892	70.6899	3.97044	5.15909	10.1388	CH24H;Cyp46	cytochrome P450, family 46, subfamily a, polypeptide 1
ENSMUSG00000047259	Mc4r	1.02882	0.000152026	0.000579914	21.9774	protein_coding	1.14509	2.36324	0.286198	0.691345	3.23664	Mc4-r;Pkcp	melanocortin 4 receptor	This gene encodes a member of the melanocortin receptor family. Melanocortin receptors are transmembrane G-protein coupled receptors, which respond to small peptide hormones and exhibit diverse functions and tissue type localization. As part of the central nervous melanocortin system, the encoded protein is competitively bound by either melanocyte stimulating hormone or agouti-related protein to …
ENSMUSG00000103310	Pcdha12	1.02809	1.35636e-12	3.49297e-11	252.693	protein_coding	9.69095	19.7866	0.564562	1.32189	10.4568	Cnr5;Crnr5;Pcdha13	protocadherin alpha 12
ENSMUSG00000087408	Cers1	1.02763	1.12746e-14	6.81733e-13	425.549	protein_coding	23.7955	48.5346	1.38767	2.36837	12.1664	Lass1;Uog-1;to	ceramide synthase 1	This gene encodes a ceramide synthase enzyme, which catalyzes the synthesis of ceramide, the hydrophobic moiety of sphingolipids. The encoded enzyme synthesizes 18-carbon (C18) ceramide in brain neurons. Mice lacking a functional copy of this gene exhibit impaired cerebellar development, locomotion and motor coordination. This protein is transcribed from a bicistronic mRNA, which also encodes gro…
ENSMUSG00000103800	Pcdha8	1.02718	1.02473e-12	2.80677e-11	260.634	protein_coding	10.0344	20.469	0.631116	1.26496	10.5518		protocadherin alpha 8
ENSMUSG00000049556	Lingo1	1.02654	1.34076e-12	3.4597e-11	253.008	protein_coding	105.687	215.394	8.57795	22.4714	10.461	4930471K13Rik;LERN1;LINGO-1;Lrrn6a;UNQ201	leucine rich repeat and Ig domain containing 1
ENSMUSG00000031780	Ccl17	1.02625	0.00146314	0.00441607	13.7238	protein_coding	0.808294	1.64359	0.350351	0.570422	2.35496	Abcd-2;Scya17;Scya17l;Tarc	C-C motif chemokine ligand 17
ENSMUSG00000040118	Cacna2d1	1.02585	5.89532e-14	2.61822e-12	356.013	protein_coding	106.811	217.594	6.86347	18.5731	11.582	Ca(v)alpha2delta1;Cacna2;Cchl2a	calcium channel, voltage-dependent, alpha2/delta subunit 1	This gene encodes a regulatory component of the voltage-dependent calcium channel complex. The product of this gene is a proprotein that is proteolytically processed into alpha-2 and delta subunits, which are linked by a disulfide bond. Alternatively spliced transcript variants encoding multiple isoforms have been observed for this gene. [provided by RefSeq, Jan 2013].
ENSMUSG00000022715	Tmem114	1.02458	0.000831986	0.00267341	15.5967	protein_coding	0.899973	1.87383	0.469614	0.342616	2.57293	4930511J11Rik;Cldn26	transmembrane protein 114
ENSMUSG00000030075	Cntn3	1.02365	7.18045e-11	1.12931e-09	161.737	protein_coding	9.70679	19.8166	1.08467	1.84579	8.94719	Pang	contactin 3
ENSMUSG00000103770	Pcdha9	1.02331	1.01681e-12	2.80237e-11	260.857	protein_coding	9.53194	19.3957	0.543343	1.16328	10.5525		protocadherin alpha 9
ENSMUSG00000000263	Glra1	1.02261	2.15679e-13	7.6289e-12	309.204	protein_coding	15.8885	32.2672	1.25864	1.69439	11.1175	nmf11;oscillator;ot;spasmodic;spd	glycine receptor, alpha 1 subunit
ENSMUSG00000050164	Mchr1	1.02023	5.69498e-08	4.45688e-07	72.2104	protein_coding	3.43951	7.03971	0.669234	0.736909	6.35097	Gpr24;Mch1r	melanin-concentrating hormone receptor 1
ENSMUSG00000031438	Rnf128	1.01971	7.55451e-15	4.88125e-13	444.239	protein_coding	20.7233	42.0399	1.18273	1.41579	12.3115	1300002C13Rik;GRAIL;Greul1	ring finger protein 128
ENSMUSG00000045509	Gpr150	1.01841	2.27602e-07	1.58506e-06	60.1847	protein_coding	2.23368	4.5514	0.28303	0.644693	5.79995	C030001A19Rik;PGR11	G protein-coupled receptor 150
ENSMUSG00000022762	Ncam2	1.01801	2.16124e-10	2.99164e-09	142.414	protein_coding	11.17	22.6422	0.922372	3.13115	8.52409	Ncam-2;Ocam;RNCAM	neural cell adhesion molecule 2
ENSMUSG00000118197	Gm20762	1.01782	0.00710067	0.0176046	9.44588	transcribed_processed_pseudogene	1.49671	3.03259	0.305966	1.85602	1.75437		predicted gene, 20762
ENSMUSG00000025370	Cdh9	1.01771	1.64083e-09	1.80946e-08	112.124	protein_coding	5.63653	11.3784	0.659578	1.35744	7.74245		cadherin 9
ENSMUSG00000000983	Wfdc18	1.01674	9.65088e-06	4.83842e-05	35.0985	protein_coding	1.52661	3.09207	0.307167	0.608143	4.3153	Expi;Kal1;WDNM1	WAP four-disulfide core domain 18
ENSMUSG00000096688	Mup17	1.01644	0.0264896	0.0546589	6.1373	protein_coding	1.47958	2.97732	0.539227	1.89592	1.26234	Gm12557;MUP 17	major urinary protein 17
ENSMUSG00000026322	Htr4	1.01621	2.90616e-05	0.000130953	29.4076	protein_coding	0.938646	1.91117	0.156115	0.356248	3.88289	5-HT-4;5-HT4;5-HT<4L>;5HTR4	5 hydroxytryptamine (serotonin) receptor 4
ENSMUSG00000036357	Gpr101	1.01618	1.88063e-07	1.33268e-06	61.7362	protein_coding	3.14262	6.39377	0.648599	0.752481	5.87527	GPCR6;Gm365	G protein-coupled receptor 101
ENSMUSG00000102083	Gm5259	1.01615	0.00797182	0.0194705	8.74438	processed_pseudogene	0.85645	1.7484	0.259391	1.0106	1.71062	EG383542	ribosomal protein L7A pseudogene
ENSMUSG00000033860	Fgg	1.01545	0.0120443	0.0278296	8.35781	protein_coding	2.28218	4.62119	0.509661	2.84854	1.55549	3010002H13Rik	fibrinogen gamma chain	This gene encodes the gamma subunit of the coagulation factor fibrinogen, which is a component of the blood clot. Mice lacking the encoded protein did not possess detectable amounts of plasma fibrinogen. Pregnant mice lacking the encoded protein die due to heavy bleeding during delivery. This gene is located adjacent to the genes encoding fibrinogen alpha and gamma subunits on chromosome 3. Alter…
ENSMUSG00000059991	Nptx2	1.0149	8.78606e-12	1.79923e-10	205.239	protein_coding	19.5968	39.5653	2.26881	3.18726	9.74491	Narp;np2	neuronal pentraxin 2
ENSMUSG00000016995	Matn4	1.01466	1.65277e-11	3.07178e-10	191.154	protein_coding	9.6278	19.4576	0.838196	1.62822	9.51261	matrilin-4	matrilin 4
ENSMUSG00000030898	Cckbr	1.01275	1.58447e-13	5.98287e-12	319.772	protein_coding	19.5223	39.4357	1.21026	2.71218	11.2231	CCK-BR;CCK2-R;CCK2R;CCKR-2	cholecystokinin B receptor	This gene encodes a multipass transmembrane receptor protein expressed in the central nervous system and gastrointestinal tract. Cholecystokinin and gastrin bind to the encoded protein to stimulate gastric acid secretion and mucosal growth in the gastrointestinal tract, and anxiety, pain sensation and memory in the brain. Mice lacking the encoded protein exhibit an increase in the basal gastric p…
ENSMUSG00000028373	Astn2	1.01253	6.17187e-13	1.85654e-11	275.582	protein_coding	29.065	58.7025	2.77685	4.00876	10.7313	1d8;Astnl;bM452J22.1	astrotactin 2
ENSMUSG00000019877	Serinc1	1.01214	2.92463e-16	3.84403e-14	628.228	protein_coding	413.884	834.796	7.94187	51.1111	13.4152	1500011D18Rik;AIGP-2;TMS-2;Tde1l;Tde2;Tms2;mKIAA1253	serine incorporator 1
ENSMUSG00000044667	Plppr4	1.01136	4.65776e-13	1.46511e-11	284.227	protein_coding	115.634	233.222	9.13099	21.0344	10.8341	A330086D10;D3Bwg0562e;Lppr4;PRG-1;mKIAA0455	phospholipid phosphatase related 4
ENSMUSG00000047379	B4gat1	1.01112	1.10752e-14	6.71945e-13	426.365	protein_coding	27.7363	55.9142	1.53792	2.9662	12.1727	1500032M01Rik;B3gnt1;B3gnt6;BETA3GNT1;iGAT;iGNT	beta-1,4-glucuronyltransferase 1
ENSMUSG00000040856	Dlk1	1.01072	5.15669e-14	2.33067e-12	361.211	protein_coding	31.3201	63.092	2.76577	2.41024	11.6325	DLK-1;DlkI;FA1;Ly107;Peg9;SCP1;ZOG;pG2;pref-1	delta like non-canonical Notch ligand 1
ENSMUSG00000048616	Nog	1.00994	8.64277e-11	1.33237e-09	158.331	protein_coding	11.1732	22.5035	1.03363	2.56332	8.87537		noggin
ENSMUSG00000046922	Gpr6	1.00878	3.782e-09	3.81999e-08	101.373	protein_coding	5.60188	11.3376	0.687507	1.37323	7.41794	Gm233	G protein-coupled receptor 6
ENSMUSG00000125324	ENSMUSG00000125324	1.00859	0.0234246	0.0491102	6.83668	lncRNA	3.89764	7.86806	0.676266	4.94235	1.30883		predicted gene, 64720
ENSMUSG00000024211	Grm8	1.00832	2.74962e-10	3.67808e-09	138.479	protein_coding	6.75759	13.659	0.790675	1.17245	8.43438	A230002O04;GluR8;Gprc1h;mGluR8	glutamate receptor, metabotropic 8
ENSMUSG00000118664	Tusc3	1.00432	5.20423e-14	2.34623e-12	360.851	protein_coding	162.358	325.783	9.35724	27.351	11.6296	N33	tumor suppressor candidate 3
ENSMUSG00000039438	Ttc36	1.0027	0.0321719	0.0645819	5.35067	protein_coding	0.574107	1.17181	0.327451	0.778235	1.18989		tetratricopeptide repeat domain 36
ENSMUSG00000046593	Tmem215	1.001	1.13558e-10	1.68529e-09	153.434	protein_coding	7.01575	14.0855	0.604032	1.3165	8.77332	A930001M12Rik	transmembrane protein 215
ENSMUSG00000027249	F2	0.998801	0.0128506	0.0294418	7.9074	protein_coding	1.53658	3.04118	0.675377	1.71294	1.53104	Cf-2;Cf2;FII	coagulation factor II	This gene encodes a vitamin K-dependent glycoprotein coagulation factor that plays an important role in the process of blood coagulation and hemostasis. The encoded protein is an inactive zymogen that undergoes enzymatic cleavage by the coagulation factor Xa to form an active serine protease that converts soluble fibrinogen to insoluble fibrin clot. Most of the mice lacking the encoded protein di…
ENSMUSG00000074336	Apoc4	0.998657	0.00359485	0.00973678	10.962	protein_coding	1.19444	2.37893	0.432809	1.22757	2.01158	Acl;apo-CIV;apoC-IV	apolipoprotein C-IV
ENSMUSG00000001227	Sema6b	0.99859	6.79392e-12	1.44231e-10	211.241	protein_coding	17.7848	35.4954	2.10711	2.13661	9.84094	Sema;Seman;VIb;semaZ	sema domain, transmembrane domain (TM), and cytoplasmic domain, (semaphorin) 6B
ENSMUSG00000026959	Grin1	0.998113	3.54051e-16	4.34027e-14	615.628	protein_coding	85.3973	170.602	3.43801	7.86588	13.3625	GluN1;GluRdelta1;GluRzeta1;M100174;NMD-R1;NMDAR1;NR1;Nmdar;Rgsc174	glutamate receptor, ionotropic, NMDA1 (zeta 1)
ENSMUSG00000046378	Asphd1	0.996898	3.02704e-12	6.99974e-11	231.183	protein_coding	8.31678	16.6153	0.421446	1.02011	10.1549	A830007L07Rik;Gm168	aspartate beta-hydroxylase domain containing 1
ENSMUSG00000022199	Slc22a17	0.996376	4.57939e-13	1.44299e-11	284.757	protein_coding	269.976	538.761	26.2827	40.4532	10.8407	1700094C23Rik;24p3R;BOIT;Boct	solute carrier family 22 (organic cation transporter), member 17
ENSMUSG00000029445	Hpd	0.996168	0.0185932	0.0403812	6.75282	protein_coding	0.965164	1.93373	0.366115	1.31605	1.39382	4HPPD;Fla;Flp;Hppd;Laf	4-hydroxyphenylpyruvic acid dioxygenase
ENSMUSG00000007030	Vwa7	0.995936	8.30979e-05	0.000337483	24.5441	protein_coding	0.952488	1.91457	0.265342	0.320402	3.47175	C6orf27;D17H6S56E-3;G7c;NG37	von Willebrand factor A domain containing 7
ENSMUSG00000141783	ENSMUSG00000141783	0.995196	0.00525608	0.0135552	10.1976	lncRNA	1.52477	3.0913	0.425997	1.75467	1.86789		predicted gene, 61019
ENSMUSG00000063446	Plppr1	0.995116	5.5154e-12	1.20091e-10	216.226	protein_coding	12.1218	24.2153	0.674603	2.27605	9.92049	E130309F12Rik;Lppr1;PRG-3;mKIAA4247	phospholipid phosphatase related 1
ENSMUSG00000032554	Trf	0.995019	1.26377e-15	1.13094e-13	537.766	protein_coding	205.383	409.369	12.9837	16.1528	12.9466	Cd176;HP;Tf;Tfn;hpx	transferrin
ENSMUSG00000027978	Prss12	0.994483	1.82865e-06	1.06264e-05	45.0377	protein_coding	3.2497	6.55171	0.761951	1.15647	4.97362	Bssp-3;motopsin	serine protease 12 neurotrypsin (motopsin)
ENSMUSG00000040972	Igsf21	0.994301	8.1497e-14	3.44987e-12	343.733	protein_coding	44.8896	89.5068	2.69624	6.8674	11.4622	Gm141	immunoglobulin superfamily, member 21
ENSMUSG00000087644	Gm14703	0.994121	2.5944e-05	0.000118094	29.9481	lncRNA	1.72909	3.46952	0.33736	0.87091	3.92777		predicted gene 14703
ENSMUSG00000036510	Cdh8	0.993562	1.02363e-14	6.27428e-13	429.992	protein_coding	18.9414	37.7514	0.722791	1.63314	12.2024	cad8	cadherin 8	This gene encodes a member of the cadherin family of calcium-dependent glycoproteins that mediate cell adhesion and regulate many morphogenetic events during development. The encoded preproprotein is further processed to generate a mature protein. Mice lacking the encoded protein exhibit reduced behavioral responses to cold, but not thermal stimuli. Alternative splicing results in multiple transc…
ENSMUSG00000006731	B4galnt1	0.992678	7.05521e-13	2.07354e-11	271.563	protein_coding	17.8356	35.4888	0.84518	3.02643	10.6833	4933429D13Rik;Gal-NAc-T;GalNAc-T;GalNAcT;Galgt1;Ggm-2;Ggm2	beta-1,4-N-acetyl-galactosaminyl transferase 1
ENSMUSG00000019828	Grm1	0.991047	1.80294e-15	1.51498e-13	517.784	protein_coding	55.3176	110.004	3.34285	3.9209	12.8196	4930455H15Rik;Gm10828;Gprc1a;mGluR1;nmf373;rcw;wobl	glutamate receptor, metabotropic 1
ENSMUSG00000061576	Dpp6	0.990703	8.8263e-17	1.46271e-14	713.127	protein_coding	91.8239	182.53	3.44921	6.01386	13.8348	B930011P16Rik;D5Buc3;D5Buc4;D5Buc5;DPP VI;Dpp-6;Gm1377;In(5)6H-p;Peplb;Rw	dipeptidylpeptidase 6
ENSMUSG00000051703	Tmem198	0.990395	7.81953e-12	1.62737e-10	207.938	protein_coding	25.5775	50.9271	2.62608	4.59247	9.78851	A230078I05Rik;Tmem198-1;Tmem198a	transmembrane protein 198
ENSMUSG00000036634	Mag	0.989707	1.43301e-11	2.73142e-10	200.291	protein_coding	78.0741	155.072	4.20933	21.8324	9.56361	Gma;siglec-4a	myelin-associated glycoprotein	This gene encodes a type I membrane protein and member of the immunoglobulin-like superfamily. It is expressed in myelinating glial cells, including oligodendrocytes of the central nervous system and Schwann cells of the peripheral nervous system. Mice lacking the encoded protein express abundant myelin, but suffer long-term axon degeneration, altered distribution of channels and adhesion molecul…
ENSMUSG00000006675	P4htm	0.98845	1.14123e-13	4.55933e-12	331.396	protein_coding	19.349	38.405	1.55902	1.3854	11.3411	4933406E20Rik;HIF-PH4;HPH-4;P4H-TM;Ph-4	prolyl 4-hydroxylase, transmembrane (endoplasmic reticulum)
ENSMUSG00000017740	Slc12a5	0.986855	2.90557e-15	2.20355e-13	492.072	protein_coding	285.846	566.584	16.3852	30.7102	12.6569	KCC2;mKIAA1176	solute carrier family 12, member 5
ENSMUSG00000000197	Nalcn	0.98683	1.5234e-14	8.65579e-13	411.999	protein_coding	59.8562	118.698	2.89007	8.31651	12.0627	A530023G15Rik;Vgcnl1	sodium leak channel, non-selective
ENSMUSG00000056222	Spock1	0.986601	6.79421e-15	4.48719e-13	449.316	protein_coding	133.105	263.845	7.95863	15.4665	12.348	Spock;Ticn1;testican	sparc/osteonectin, cwcv and kazal-like domains proteoglycan 1
ENSMUSG00000052581	Lrrtm4	0.986264	1.12262e-09	1.2913e-08	118.754	protein_coding	19.5028	38.7077	1.79557	6.10476	7.88897	7530419J18Rik;A230052N11	leucine rich repeat transmembrane neuronal 4
ENSMUSG00000082118	Gm13862	0.985277	0.0303788	0.0615485	5.72179	processed_pseudogene	1.21221	2.43407	0.377086	1.82703	1.21078		predicted gene 13862
ENSMUSG00000051920	Rspo2	0.985028	1.59626e-10	2.29293e-09	147.514	protein_coding	6.74807	13.3743	0.49905	1.30589	8.63961	2610028F08Rik;D430027K22;ftls	R-spondin 2
ENSMUSG00000102206	Pcdha11	0.984886	8.47308e-13	2.43031e-11	266.151	protein_coding	10.0452	19.8914	0.41491	1.13548	10.6143	A830022B16Rik;Cnr7;Crnr7	protocadherin alpha 11
ENSMUSG00000110174	Gm45499	0.984276	0.0161477	0.0358352	7.44448	processed_pseudogene	1.95076	3.87522	0.608697	2.37086	1.44569		predicted gene 45499
ENSMUSG00000029832	Nfe2l3	0.983773	6.78015e-09	6.48243e-08	94.3904	protein_coding	4.57553	9.02313	0.445365	1.14103	7.18826	Nrf3	nuclear factor, erythroid derived 2, like 3
ENSMUSG00000041544	Disp3	0.98349	1.08644e-09	1.25291e-08	117.782	protein_coding	7.81215	15.4689	1.23233	1.11884	7.90208	G630052C06Rik;Ptchd2;RNDEu-2	dispatched RND transporter family member 3
ENSMUSG00000026715	Serpinc1	0.98277	0.0101082	0.0238551	8.58572	protein_coding	1.75311	3.48223	0.367786	2.11872	1.62242	ATIII;At-3;At3	serine (or cysteine) peptidase inhibitor, clade C (antithrombin), member 1
ENSMUSG00000049313	Sorl1	0.982304	4.50095e-16	5.0036e-14	600.149	protein_coding	288.806	570.587	10.7714	30.0284	13.3007	2900010L19Rik;LR11;SorLA;gp250;mSorLA	sortilin-related receptor, LDLR class A repeats-containing
ENSMUSG00000009092	Derl3	0.978669	0.000103383	0.000411187	23.6001	protein_coding	0.922553	1.83991	0.207839	0.401122	3.38596	1810006I20Rik;1810063P04Rik;IZP6;derlin-3	Der1-like domain family, member 3
ENSMUSG00000028172	Tacr3	0.978367	1.25144e-07	9.13841e-07	65.1703	protein_coding	2.18044	4.31787	0.179442	0.482375	6.03913	Nk3r;Nkr;Tac3r	tachykinin receptor 3	This gene belongs to a family of genes that function as receptors for tachykinins. The receptors belonging to this family are characterized by interactions with G proteins and 7 hydrophobic transmembrane regions. This gene encodes the receptor for the tachykinin neurokinin 3, also referred to as neurokinin B. [provided by RefSeq, Mar 2010].
ENSMUSG00000026587	Astn1	0.977831	7.46149e-14	3.18725e-12	347.038	protein_coding	70.7129	139.384	5.00576	9.55782	11.4966	Astn;GC14;mKIAA0289	astrotactin 1
ENSMUSG00000032262	Elovl4	0.975865	6.84332e-15	4.5004e-13	448.971	protein_coding	33.4353	65.7379	1.78636	3.08995	12.3467		ELOVL fatty acid elongase 4
ENSMUSG00000043398	Gpr135	0.975557	3.268e-13	1.08116e-11	295.485	protein_coding	10.4	20.467	0.236533	1.01735	10.9661	PAFR	G protein-coupled receptor 135
ENSMUSG00000006711	D130043K22Rik	0.975413	2.1746e-09	2.33479e-08	108.394	protein_coding	6.57319	12.9063	0.726502	1.59419	7.63175	4930451E12Rik;Kiaa0319	RIKEN cDNA D130043K22 gene	This gene encodes a transmembrane protein that contains a large extracellular domain with multiple polycystic kidney disease (PKD) domains. The encoded protein may play a role in the development of the cerebral cortex by regulating neuronal migration and cell adhesion. Single nucleotide polymorphisms in a similar gene in human are associated with dyslexia. Alternatively spliced transcript variant…
ENSMUSG00000063687	Pcdhb5	0.975009	1.4834e-07	1.07056e-06	63.7139	protein_coding	3.67627	7.22386	0.76265	0.775831	5.97039	Pcdhb4A;PcdhbE	protocadherin beta 5
ENSMUSG00000041986	Elmod1	0.974959	2.98195e-14	1.47842e-12	383.237	protein_coding	127.926	251.561	8.02379	16.9857	11.8302	4831417L10	ELMO/CED-12 domain containing 1
ENSMUSG00000033831	Fgb	0.974381	0.0182982	0.0398663	7.36886	protein_coding	3.18121	6.22669	0.995506	3.60829	1.39939	2510049G14Rik	fibrinogen beta chain	This gene encodes the beta subunit of the coagulation factor fibrinogen, which is a component of the blood clot. The encoded preproprotein is proteolytically processed by thrombin to release an N-terminal fibrinopeptide during the conversion of fibrinogen to insoluble fibrin polymer. The encoded protein interacts with the amyloid beta peptide to form fibrin clots of abnormal structure, and may pl…
ENSMUSG00000036186	Dipk1b	0.973994	3.18673e-12	7.31231e-11	229.86	protein_coding	18.7192	36.7981	1.64117	2.88168	10.1359	B230317C12Rik;Fam69b;PIP49	divergent protein kinase domain 1B
ENSMUSG00000030359	Pzp	0.973167	0.0700424	0.124141	3.96028	protein_coding	1.93748	3.81865	0.483934	3.06392	0.906085
ENSMUSG00000112903	Gm5948	0.972598	0.00452776	0.0119191	10.2988	processed_pseudogene	1.04899	2.06571	0.316104	1.09289	1.92376	EG546472	ribosomal protein, large, P0 pseudogene
ENSMUSG00000028020	Glrb	0.972203	6.30227e-15	4.20888e-13	452.951	protein_coding	170.884	335.336	8.49824	21.36	12.3758	Glyrb;spa;spastic	glycine receptor, beta subunit	This gene encodes the beta subunit of the glycine receptor, which is a pentamer composed of alpha and beta subunits. The receptor functions as a neurotransmitter-gated ion channel, which produces hyperpolarization via increased chloride conductance due to the binding of glycine to the receptor. This gene is transcribed throughout the central nervous system of neonatal and adult mice. In humans, m…
ENSMUSG00000020238	Ncln	0.972108	3.28235e-11	5.58968e-10	176.857	protein_coding	12.6383	24.7285	1.7258	0.890587	9.25261	3100002P13Rik	nicalin
ENSMUSG00000037579	Kcnh3	0.971726	2.19939e-10	3.03039e-09	142.123	protein_coding	16.4454	32.3198	1.94504	3.7426	8.5185	C030044P22Rik;Elk2;Kv12.2;Melk2	potassium voltage-gated channel, subfamily H (eag-related), member 3	The protein encoded by this gene is a voltage-gated potassium channel alpha subunit predominantly expressed in the forebrain. An increase in cognitive function was observed when this gene was knocked out, while deletion of the gene resulted in hippocampal hyperexcitability and epilepsy. [provided by RefSeq, Sep 2015].
ENSMUSG00000036298	Slc2a13	0.971646	3.20766e-12	7.3418e-11	229.69	protein_coding	62.4169	122.503	5.89746	11.2992	10.1342	6530403A04;A630029G22Rik;Gm308	solute carrier family 2 (facilitated glucose transporter), member 13
ENSMUSG00000030772	Dkk3	0.970919	1.02539e-13	4.18053e-12	335.269	protein_coding	46.8231	91.7998	1.65061	7.94069	11.3788	dkk-3;mDkk-3	dickkopf WNT signaling pathway inhibitor 3
ENSMUSG00000040533	Matn1	0.970844	0.000169503	0.000639899	21.5325	protein_coding	1.21499	2.38388	0.255695	0.678832	3.19389	CMP;Crtm;Mat1;matrilin-1	matrilin 1, cartilage matrix protein
ENSMUSG00000010803	Gabra1	0.970761	2.64555e-15	2.06258e-13	497.024	protein_coding	250.945	491.907	13.3357	26.4902	12.6856	GABAA-alpha1;GABAAR-alpha1;Gabra-1	gamma-aminobutyric acid type A receptor subunit alpha 1
ENSMUSG00000032336	Nptn	0.970402	7.89674e-15	5.04771e-13	442.129	protein_coding	349.286	684.448	9.31407	52.9326	12.2969	NP65;SDR-1;Sdfr1	neuroplastin
ENSMUSG00000064329	Scn1a	0.969954	1.48743e-15	1.28609e-13	528.511	protein_coding	96.1243	188.285	3.78865	10.7986	12.8907	B230332M13;Nav1.1	sodium channel, voltage-gated, type I, alpha
ENSMUSG00000078958	Atp6ap1l	0.969704	3.40631e-09	3.47782e-08	102.669	protein_coding	6.38299	12.5208	0.816188	1.38423	7.45869	EG435376	ATPase, H+ transporting, lysosomal accessory protein 1-like
ENSMUSG00000074254	Cyp2a4	0.969681	0.0219134	0.0464533	6.37172	protein_coding	1.00976	2.00877	0.320878	1.34106	1.33298	Cyp15a1;D7Ucla4	cytochrome P450, family 2, subfamily a, polypeptide 4
ENSMUSG00000059852	Kcng2	0.968785	5.17944e-08	4.10003e-07	73.0957	protein_coding	5.53273	10.8647	0.704478	1.78425	6.38721		potassium voltage-gated channel, subfamily G, member 2
ENSMUSG00000054162	Spock3	0.968741	8.90349e-15	5.57184e-13	436.474	protein_coding	122.381	239.613	6.51458	14.9636	12.254	2900045C01Rik;mKIAA4039	sparc/osteonectin, cwcv and kazal-like domains proteoglycan 3
ENSMUSG00000024907	Gal	0.968476	3.84196e-08	3.12135e-07	75.9553	protein_coding	3.28325	6.45053	0.536611	0.51179	6.50566	Galn	galanin and GMAP prepropeptide	This gene encodes a neuroendocrine peptide that is principally produced by a subpopulation of lactotrophs in the pituitary gland. The encoded protein is a precursor that is proteolytically processed to generate two mature peptides: galanin and galanin message-associated peptide (GMAP). Mice lacking the encoded protein fail to lactate sufficiently due to abnormalities in the expression of prolacti…
ENSMUSG00000114058	Gm46317	0.967469	0.00999924	0.0236509	8.36881	processed_pseudogene	1.31283	2.58482	0.37924	1.54703	1.62615		predicted gene, 46317
ENSMUSG00000047904	Sstr2	0.966973	3.6194e-09	3.67025e-08	101.914	protein_coding	8.31667	16.3528	1.37885	1.56857	7.4353	SRIF-1;SS2R;SSTR-2;Smstr-2;Smstr2;sst2	somatostatin receptor 2	The protein encoded by this gene is a receptor for somatostatin, which acts at many sites to inhibit the release of several hormones and other secretory proteins. The encoded protein is a member of the superfamily of receptors having seven transmembrane segments and is involved in many processes, including adenylyl cyclase inhibition, phosphotyrosine phosphatase stimulation, and inhibition of cal…
ENSMUSG00000029054	Gabrd	0.966242	3.41011e-13	1.11989e-11	294.103	protein_coding	33.298	65.0263	2.99357	3.63294	10.9508		gamma-aminobutyric acid (GABA) A receptor, subunit delta
ENSMUSG00000041078	Grid1	0.966205	6.07142e-14	2.68312e-12	354.881	protein_coding	27.0697	52.923	1.24101	3.71344	11.5714	GluD1;GluRdelta1	glutamate receptor, ionotropic, delta 1
ENSMUSG00000039419	Cntnap2	0.964347	4.19574e-14	1.97101e-12	369.358	protein_coding	73.1683	142.82	4.75815	9.40065	11.7053	5430425M22Rik;Caspr2;mKIAA0868	contactin associated protein-like 2
ENSMUSG00000092009	Myh15	0.964038	0.00220846	0.00634667	12.4389	protein_coding	0.566785	1.13062	0.268819	0.215771	2.19745	EG667772	myosin, heavy chain 15
ENSMUSG00000033578	Tmem35a	0.963791	4.77477e-15	3.36867e-13	466.618	protein_coding	58.0355	113.222	1.76729	7.46213	12.4725	9030603L14Rik;NACHO;PMP52;Tmem35	transmembrane protein 35A
ENSMUSG00000018589	Glra2	0.963326	4.26691e-10	5.43939e-09	131.537	protein_coding	9.79481	19.1223	1.18346	1.93668	8.26445		glycine receptor, alpha 2 subunit
ENSMUSG00000047658	Gal3st3	0.963259	1.01981e-12	2.80237e-11	260.768	protein_coding	18.0187	35.2013	1.77011	1.33875	10.5525		galactose-3-O-sulfotransferase 3
ENSMUSG00000105045	Rpl9-ps8	0.96177	0.0165448	0.0366044	6.92192	processed_pseudogene	0.853735	1.69213	0.288879	1.16693	1.43647	EG435761;Gm5713	ribosomal protein L9, pseudogene 8
ENSMUSG00000030284	Creld1	0.961184	2.18633e-11	3.94464e-10	185.198	protein_coding	24.0195	46.7843	2.15129	4.99757	9.40399	i11E7	cysteine-rich with EGF-like domains 1
ENSMUSG00000021680	Crhbp	0.960529	4.82859e-08	3.84954e-07	73.7581	protein_coding	5.9023	11.5303	0.680483	1.92608	6.41459	CRH-BP	corticotropin releasing hormone binding protein
ENSMUSG00000034488	Edil3	0.960423	8.26098e-16	8.1239e-14	562.655	protein_coding	119.731	233.033	3.70607	12.9684	13.0902	Del-1;Del1;Sox2-cre;Sox2Cre;Tg(Sox2-cre)1Amc	EGF-like repeats and discoidin I-like domains 3
ENSMUSG00000043458	Pcdhb12	0.959587	1.79307e-06	1.04467e-05	45.1647	protein_coding	4.3381	8.51253	0.77921	1.73622	4.98102	Pcdh3;Pcdhb5F;PcdhbL	protocadherin beta 12
ENSMUSG00000006342	Susd2	0.958903	1.64716e-07	1.17782e-06	62.8352	protein_coding	3.38513	6.60768	0.501905	0.942274	5.92892	1200011D11Rik	sushi domain containing 2
ENSMUSG00000036815	Dpp10	0.958667	3.22412e-13	1.06862e-11	295.912	protein_coding	73.7975	143.538	5.27961	11.684	10.9712	6430601K09Rik;DPP X;Dprp3	dipeptidylpeptidase 10
ENSMUSG00000061723	Tnnt3	0.957799	0.048331	0.091102	5.02222	protein_coding	16.5923	32.2114	4.97471	22.1271	1.04047	fTnT	troponin T3, skeletal, fast
ENSMUSG00000018171	Vmp1	0.957065	8.4581e-16	8.22734e-14	561.245	protein_coding	163.526	317.549	8.92258	11.0565	13.0847	3110098I04Rik;4930579A11Rik;Tango5;Tmem49;mir-21a;ni-2	vacuole membrane protein 1
ENSMUSG00000023011	Faim2	0.956888	4.99235e-17	9.30761e-15	757.335	protein_coding	130.183	252.714	2.96854	8.99819	14.0312	2900002L20Rik;Lfg;Lfg2;NMP25;Nmp35;Tmbim2	Fas apoptotic inhibitory molecule 2
ENSMUSG00000048834	Vstm2a	0.956884	2.80904e-13	9.52199e-12	300.405	protein_coding	60.1152	116.791	4.99059	7.62651	11.0213	Vstm2	V-set and transmembrane domain containing 2A
ENSMUSG00000003665	Has1	0.956882	1.37972e-05	6.67771e-05	33.1764	protein_coding	1.51222	2.94594	0.179991	0.629325	4.17537	HAS	hyaluronan synthase 1
ENSMUSG00000023960	Enpp5	0.954134	1.33643e-15	1.17252e-13	534.573	protein_coding	171.745	332.795	5.05482	20.4101	12.9309	D17Abb1e;E-NPP 5	ectonucleotide pyrophosphatase/phosphodiesterase 5
ENSMUSG00000019302	Atp6v0a1	0.953981	8.44712e-16	8.22734e-14	561.323	protein_coding	95.8474	185.722	4.23775	8.19685	13.0847	ATP6a1;Atp6n1;Atp6n1a;Atpv0a1;Vpp-1;Vpp1	ATPase, H+ transporting, lysosomal V0 subunit A1
ENSMUSG00000021702	Thbs4	0.953265	6.49588e-07	4.15969e-06	52.8816	protein_coding	7.82904	15.1362	1.19405	3.55781	5.38094	TSP4	thrombospondin 4
ENSMUSG00000053475	Tnfaip6	0.952915	9.80834e-10	1.14514e-08	119.221	protein_coding	18.3153	35.536	2.14795	4.83971	7.94114	TSG-6;Tnfip6;Tsg6	tumor necrosis factor alpha induced protein 6
ENSMUSG00000120509	Gm57046	0.952098	0.00228344	0.00653382	12.3218	lncRNA	0.914254	1.76003	0.307972	0.702176	2.18483		predicted gene, 57046
ENSMUSG00000033379	Atp6v0b	0.951098	1.40158e-16	2.20048e-14	679.108	protein_coding	168.739	326.285	6.25466	11.4858	13.6575	2310024H13Rik;Atp6f;VMA16	ATPase, H+ transporting, lysosomal V0 subunit B
ENSMUSG00000029371	Cxcl5	0.950134	0.0323963	0.0649232	5.32941	protein_coding	0.669837	1.25116	0.587672	0.5349	1.1876	AMCF-II;Cxcl6;ENA-78;GCP-2;LIX;Scyb5;Scyb6	C-X-C motif chemokine ligand 5	This gene encodes a protein that is a member of the CXC subfamily of chemokines. Chemokines, which recruit and activate leukocytes, are classified by function (inflammatory or homeostatic) or by structure. This protein is proposed to bind the G-protein coupled receptor chemokine (C-X-C motif) receptor 2 to recruit neutrophils and to have homeostatic and inflammatory functions. In mouse, deficienc…
ENSMUSG00000079445	B3gnt7	0.94999	0.00133041	0.00404961	14.0328	protein_coding	0.787256	1.50876	0.318031	0.37742	2.39259	C330001H22Rik;beta-3GnT7	UDP-GlcNAc:betaGal beta-1,3-N-acetylglucosaminyltransferase 7
ENSMUSG00000118566	Gm52953	0.949088	9.0724e-06	4.57145e-05	35.4387	unprocessed_pseudogene	1.51746	2.9381	0.190716	0.568435	4.33995		predicted gene, 52953
ENSMUSG00000030731	Syt3	0.948292	5.07866e-12	1.11531e-10	218.227	protein_coding	15.6566	30.2526	1.50173	1.76735	9.9526	sytIII	synaptotagmin III
ENSMUSG00000061666	Gdpd1	0.948246	2.54113e-13	8.72958e-12	303.713	protein_coding	35.4339	68.3756	2.35997	5.12498	11.059	2610020H15Rik	glycerophosphodiester phosphodiesterase domain containing 1
ENSMUSG00000041468	Gpr12	0.948215	3.87827e-09	3.90621e-08	101.062	protein_coding	9.88597	19.198	1.60586	1.89622	7.40824	Gpcr01;Gpcr12;Gpcr20;Gpcr21	G-protein coupled receptor 12
ENSMUSG00000046178	Nxph1	0.946912	1.99314e-11	3.63641e-10	187.149	protein_coding	16.8367	32.4223	1.61377	2.92071	9.43933	C130005L03Rik	neurexophilin 1
ENSMUSG00000032120	C2cd2l	0.946525	2.06938e-13	7.40766e-12	310.597	protein_coding	49.2522	94.9689	2.96948	7.55377	11.1303	1300006O23Rik;Tmem24	C2 calcium-dependent domain containing 2-like
ENSMUSG00000070366	Plpp4	0.946337	4.19567e-07	2.78333e-06	55.3897	protein_coding	4.65757	8.99002	1.11095	1.03684	5.55544	C030048B12Rik;Gm1090;Ppapdc1a	phospholipid phosphatase 4
ENSMUSG00000116535	Gm5962	0.94626	0.0244878	0.0510403	6.09027	processed_pseudogene	1.01253	1.96748	0.34645	1.44114	1.29209	EG546659	60S ribosomal protein L12 pseudogene
ENSMUSG00000031344	Gabrq	0.946035	2.56304e-05	0.000116815	30.0071	protein_coding	1.92445	3.74954	0.568725	0.539068	3.9325		gamma-aminobutyric acid type A receptor subunit theta
ENSMUSG00000027965	Olfm3	0.945979	9.37799e-13	2.64326e-11	263.185	protein_coding	50.1742	96.691	3.12095	9.03421	10.5779	B230206G02Rik	olfactomedin 3
ENSMUSG00000010797	Wnt2	0.945635	5.75659e-05	0.000242142	26.1692	protein_coding	1.75055	3.3998	0.460864	0.750026	3.61593	2610510E18Rik;Int1l1;Irp;Mirp;Wnt-2;Wnt2a	wingless-type MMTV integration site family, member 2
ENSMUSG00000038486	Sv2a	0.945559	5.85317e-16	6.12632e-14	583.641	protein_coding	322.233	620.662	12.6297	29.1835	13.2128	mKIAA0736	synaptic vesicle glycoprotein 2a
ENSMUSG00000068615	Gjd2	0.944566	1.01657e-10	1.53282e-09	155.402	protein_coding	9.93202	19.183	1.00884	1.53518	8.81451	Cxns;Gja9;connexin36;cx36	gap junction protein, delta 2
ENSMUSG00000025202	Scd3	0.943676	1.1534e-06	7.00497e-06	48.1156	protein_coding	2.164	4.16268	0.442107	0.322363	5.15459	4930513N16Rik	stearoyl-coenzyme A desaturase 3
ENSMUSG00000040462	Os9	0.943652	1.54819e-13	5.88311e-12	320.577	protein_coding	38.301	73.6063	3.38488	2.74554	11.2304	4632413K17Rik	amplified in osteosarcoma
ENSMUSG00000025991	Cps1	0.943648	0.0401917	0.0779362	5.20535	protein_coding	2.01356	3.90866	0.795832	2.54953	1.10826	4732433M03Rik;CPS;D1Ucla3	carbamoyl-phosphate synthetase 1	This gene encodes a protein localized to the inner mitochondrial matrix. The encoded protein plays a role in the detoxification of ammonia by catalyzing the first step in the urea cycle in which carbomyl-phosphate is synthesized from ammonia and bicarbonate. Carbamoyl-phosphate is subsequently converted to urea that is excreted by the kidneys. Deficiency of the encoded enzyme leads to an accumula…
ENSMUSG00000116540	Gm49624	0.943559	0.0587681	0.107275	4.25612	processed_pseudogene	1.34018	2.59765	0.311489	2.03102	0.969501
ENSMUSG00000027603	Ggt7	0.943119	4.80943e-15	3.36867e-13	466.257	protein_coding	53.8468	103.607	2.68196	5.05961	12.4725	1110017C11Rik;6330563L03Rik;Ggtl3	gamma-glutamyltransferase 7
ENSMUSG00000061451	Tmem151a	0.942393	1.62906e-12	4.0836e-11	247.618	protein_coding	62.9597	121.038	2.8335	12.9948	10.389	Gm30627;Gm961;Tmem151	transmembrane protein 151A
ENSMUSG00000030792	Dkkl1	0.942348	2.95429e-07	2.01278e-06	58.097	protein_coding	7.21368	13.9783	1.7798	1.52615	5.6962	SGY;SGY-1;SGY1;Soggy;mSgy	dickkopf-like 1
ENSMUSG00000038555	Reep2	0.942185	3.76011e-16	4.40755e-14	611.712	protein_coding	43.6265	83.8367	1.46816	2.35584	13.3558		receptor accessory protein 2
ENSMUSG00000027698	Nceh1	0.942183	6.58213e-14	2.85939e-12	351.788	protein_coding	83.8406	161.15	2.86437	13.9762	11.5437	Aadacl1;B230106I24Rik;CPO-BP;Nceh	neutral cholesterol ester hydrolase 1
ENSMUSG00000108546	Gm44662	0.942099	0.040154	0.07788	4.98581	lncRNA	0.951824	1.8513	0.252357	1.51091	1.10857		predicted gene 44662
ENSMUSG00000031097	Tnni2	0.942016	0.0291875	0.059485	6.38628	protein_coding	10.4461	20.0968	3.10187	11.7679	1.22559		troponin I, skeletal, fast 2
ENSMUSG00000031298	Adgrg2	0.941571	1.74541e-06	1.0199e-05	45.3479	protein_coding	1.93158	3.70401	0.28949	0.511521	4.99144	B830041D06Rik;Gpr64;Me6	adhesion G protein-coupled receptor G2
ENSMUSG00000030077	Chl1	0.941545	3.26987e-16	4.06511e-14	620.841	protein_coding	97.8108	187.868	4.16238	6.14831	13.3909	A530023M13Rik;CALL;LICAM2	cell adhesion molecule L1-like
ENSMUSG00000113237	Gm6109	0.941297	0.0444241	0.0849287	5.1126	processed_pseudogene	3.6345	7.02148	0.880303	4.74624	1.07095	EG619883	predicted gene 6109
ENSMUSG00000026864	Hspa5	0.941191	7.22416e-14	3.10813e-12	348.257	protein_coding	249.349	478.774	19.6787	26.6243	11.5075	Bip;D2Wsu141e;D2Wsu17e;Grp78;Hsce70;SEZ-7;Sez7;baffled;mBiP	heat shock protein 5
ENSMUSG00000032012	Nectin1	0.941157	4.01501e-15	2.87443e-13	475.352	protein_coding	33.6491	64.6296	0.763318	3.43326	12.5414	Cd111;HIgR;HveC;PRR;PRR1;Pvrl1;nectin-1	nectin cell adhesion molecule 1
ENSMUSG00000083379	Gm4919	0.940952	0.0204701	0.0438089	6.859	processed_pseudogene	2.2515	4.31874	0.682841	2.68989	1.35844		predicted gene 4919
ENSMUSG00000078517	Emc1	0.939188	2.61838e-15	2.06258e-13	497.572	protein_coding	102.491	196.58	4.45214	10.7151	12.6856	2700016F22Rik	ER membrane protein complex subunit 1
ENSMUSG00000019087	Atp6ap1	0.936974	1.12054e-15	1.03915e-13	544.697	protein_coding	261.699	501.069	9.13123	26.7973	12.9833	16A;AC45;Atp6ip1;Atp6s1;C7-1;CF2;VATPS1;XAP-3;mFLJ00383	ATPase, H+ transporting, lysosomal accessory protein 1
ENSMUSG00000039059	Hrh3	0.936822	1.97405e-08	1.69863e-07	88.4189	protein_coding	18.381	35.3393	3.04957	4.71351	6.7699	Eae8;H3R;HH3R	histamine receptor H3
ENSMUSG00000059149	Mfsd4a	0.936771	2.29021e-14	1.19505e-12	394.303	protein_coding	36.483	69.904	1.99009	3.62803	11.9226	A230072B04;A930031D07Rik;Mfsd4	major facilitator superfamily domain containing 4A
ENSMUSG00000039542	Ncam1	0.93558	2.32337e-15	1.8988e-13	503.962	protein_coding	264.086	505.126	6.2389	33.8655	12.7215	CD56;E-NCAM;NCAM-1;Ncam	neural cell adhesion molecule 1
ENSMUSG00000039809	Gabbr2	0.935549	1.18781e-12	3.15889e-11	256.414	protein_coding	219.385	419.698	14.3971	40.9887	10.5005	GABABR2;Gb2;Gm425;Gpr51	gamma-aminobutyric acid type B receptor subunit 2
ENSMUSG00000027577	Chrna4	0.935185	1.84207e-10	2.59437e-09	145.083	protein_coding	9.06516	17.3495	0.33956	2.05048	8.58597	Acra-4;Acra4;EBN1;ENFL1	cholinergic receptor, nicotinic, alpha polypeptide 4
ENSMUSG00000037362	Ccn3	0.934336	5.5704e-12	1.20847e-10	215.982	protein_coding	66.4504	127.059	5.44925	12.4477	9.91776	C130088N23Rik;Nov	cellular communication network factor 3
ENSMUSG00000051111	Sv2c	0.933996	1.50276e-12	3.81508e-11	249.839	protein_coding	26.8832	51.3821	2.28316	3.48391	10.4185	4930527L09Rik	synaptic vesicle glycoprotein 2c
ENSMUSG00000047307	Pcdhb13	0.933862	5.82787e-07	3.7656e-06	52.9434	protein_coding	2.80443	5.36049	0.285971	0.917054	5.42417	Pcdbh6;PcdhbM	protocadherin beta 13
ENSMUSG00000022305	Lrp12	0.933825	2.47027e-14	1.26685e-12	391.099	protein_coding	44.8993	85.7969	2.18434	5.15431	11.8973	C820005L12Rik;LRP-12	low density lipoprotein-related protein 12
ENSMUSG00000071178	Serpina1b	0.933576	0.00887575	0.0213864	9.59399	protein_coding	4.58555	8.76415	1.43974	4.11498	1.66986	D12Ucla2;Dom2;PI2;Spi1-2	serine (or cysteine) preptidase inhibitor, clade A, member 1B
ENSMUSG00000031144	Syp	0.933162	6.98568e-15	4.54654e-13	447.98	protein_coding	229.631	438.514	8.63213	30.082	12.3423	A230093K24Rik;Syn;p38	synaptophysin
ENSMUSG00000118008	Gm36913	0.933087	0.00387882	0.0103989	12.6212	lncRNA	6.76691	12.9818	0.83261	5.93311	1.98301		predicted gene, 36913
ENSMUSG00000117789	Gm50388	0.932709	1.99997e-14	1.08143e-12	400.103	protein_coding	30.697	58.6119	1.51922	2.8955	11.966		predicted gene, 50388
ENSMUSG00000075552	Cyp3a41b	0.932443	0.0185452	0.0403014	6.83321	protein_coding	1.32457	2.52439	0.401874	1.60172	1.39468		cytochrome P450, family 3, subfamily a, polypeptide 41B
ENSMUSG00000075551	Cyp3a41a	0.932443	0.0185452	0.0403014	6.83321	protein_coding	1.32457	2.52439	0.401874	1.60172	1.39468	Cyp3a41	cytochrome P450, family 3, subfamily a, polypeptide 41A
ENSMUSG00000020953	Coch	0.93185	6.72271e-13	1.99541e-11	273.007	protein_coding	20.5594	39.2865	1.12021	2.8866	10.7	Coch-5B2;D12H14S564E	cochlin
ENSMUSG00000031297	Slc7a3	0.931813	1.64297e-09	1.8107e-08	112.105	protein_coding	8.94195	17.0549	1.34817	1.30046	7.74215	Atrc3;CAT-3;CAT3;SLC7A1;SLC7A2	solute carrier family 7 (cationic amino acid transporter, y+ system), member 3	The protein encoded by this gene is a member of the system y+ cationic amino acid transporter family. Proteins of this family allow uptake of arginine from extracellular media. Alternative splicing results in multiple transcript variants. [provided by RefSeq, Sep 2014].
ENSMUSG00000032773	Chrm1	0.931674	5.6277e-14	2.53077e-12	357.809	protein_coding	33.3648	63.6373	1.85385	3.67869	11.5967	Chrm-1;M1;M1R	cholinergic receptor, muscarinic 1, CNS
ENSMUSG00000036242	Armh4	0.930574	2.26766e-14	1.18713e-12	394.724	protein_coding	39.4595	75.2137	2.42277	3.35204	11.9255	3632451O06Rik	armadillo-like helical domain containing 4
ENSMUSG00000045394	Epcam	0.929747	0.00203083	0.00589869	12.6803	protein_coding	1.31311	2.52796	0.328393	1.11796	2.22924	CD326;EGP;EGP-2;Egp314;Ep-CAM;EpCAM1;GA733-2;Ly74;TROP1;Tacsd1;Tacstd1;gp40	epithelial cell adhesion molecule
ENSMUSG00000026841	Fibcd1	0.92953	5.79617e-06	3.03155e-05	37.9594	protein_coding	3.0562	5.89246	0.663331	1.10217	4.51833		fibrinogen C domain containing 1
ENSMUSG00000033152	Podxl2	0.929139	2.62878e-15	2.06258e-13	497.362	protein_coding	46.3495	88.2352	2.2666	3.09181	12.6856	D130074J02Rik;PODLX2	podocalyxin-like 2
ENSMUSG00000030549	Rhcg	0.928523	0.000135775	0.000525088	22.4492	protein_coding	0.975304	1.86206	0.179272	0.423198	3.27977		Rhesus blood group-associated C glycoprotein
ENSMUSG00000125422	ENSMUSG00000125422	0.928	0.00141093	0.00427074	13.8332	lncRNA	1.71546	3.29625	0.435028	1.44965	2.3695		predicted gene, 66566
ENSMUSG00000043441	Gpr149	0.927702	1.05569e-05	5.25148e-05	34.6067	protein_coding	1.76982	3.38596	0.237766	0.680861	4.27972	9630018L10Rik;Ieda;PGR10;R35	G protein-coupled receptor 149
ENSMUSG00000000632	Sez6	0.927014	1.44016e-12	3.67704e-11	251.016	protein_coding	98.2389	186.864	7.33067	16.7359	10.4345	BSRP-C;D11Bhm177e;sez-6	seizure related gene 6
ENSMUSG00000064293	Cntn4	0.926617	3.81519e-11	6.37576e-10	173.855	protein_coding	19.5982	37.3187	1.80502	3.70578	9.19547	9630050B05;Axcam;BIG-2	contactin 4
ENSMUSG00000060780	Lrrtm1	0.926531	7.55154e-12	1.58418e-10	208.752	protein_coding	31.4331	59.8132	3.17373	4.66615	9.8002	4632401D06Rik	leucine rich repeat transmembrane neuronal 1
ENSMUSG00000029436	Mmp17	0.926313	7.0256e-11	1.11081e-09	162.138	protein_coding	46.1703	87.8666	5.60744	8.04187	8.95436	MT4-MMP;MT4MMP;MTMMP4	matrix metallopeptidase 17	This gene encodes a member of the matrix metalloproteinase family of extracellular matrix-degrading enzymes that are involved in tissue remodeling, wound repair, progression of atherosclerosis and tumor invasion. The encoded preproprotein undergoes proteolytic processing to generate a mature, zinc-dependent endopeptidase enzyme. Mice lacking the encoded protein exhibit dysfunctional vascular smoo…
ENSMUSG00000047797	Gjb1	0.926131	5.59217e-11	9.00077e-10	166.432	protein_coding	16.07	30.575	1.30773	3.22171	9.04572	Cnx32;Cx32;Cxng;connexin-32	gap junction protein, beta 1	This gene is a member of the gap junction protein (connexin) family. The encoded protein is a component of gap junctions, which are composed of arrays of intercellular channels that provide a route for the diffusion of ions and small molecules between cells. Mutations in a similar gene in human cause X-linked Charcot-Marie-Tooth disease, an inherited peripheral neuropathy. Alternative splicing re…
ENSMUSG00000029368	Alb	0.925697	0.0305946	0.0619227	6.2921	protein_coding	45.9662	87.2678	9.52469	52.8638	1.20815	Alb-1;Alb1;BCL001;BCL002;BPL001	albumin	This gene encodes albumin, an abundant plasma protein essential for maintaining oncotic pressure that functions as a carrier protein for various molecules such as steriods and fatty acids in blood. This gene is primarily expressed in liver where the encoded protein undergoes proteolytic processing before secretion into the plasma. [provided by RefSeq, Oct 2015].
ENSMUSG00000037625	Cldn11	0.925172	2.83433e-15	2.1772e-13	493.378	protein_coding	331.9	630.273	6.88309	41.1515	12.6621	Claudin-11;Claudin11;Osp;Otm	claudin 11	This gene encodes a member of the claudin family. Claudins are integral membrane proteins and components of tight junction strands. Tight junction strands serve as a physical barrier to prevent solutes and water from passing freely through the paracellular space between epithelial or endothelial cell sheets, and also play critical roles in maintaining cell polarity and signal transductions. The p…
ENSMUSG00000037341	Slc9a7	0.924713	0.00176206	0.00520675	13.1271	protein_coding	0.997632	1.90808	0.342846	0.638955	2.28343	6330509M05Rik;A530087D17Rik;NHE7	solute carrier family 9 (sodium/hydrogen exchanger), member 7
ENSMUSG00000036502	Tmem255a	0.923627	2.35595e-14	1.22197e-12	393.102	protein_coding	34.0517	64.6747	2.45212	1.36111	11.9129	4933417N17;6430550H21Rik;Fam70a	transmembrane protein 255A
ENSMUSG00000030747	Dgat2	0.922483	9.62366e-13	2.69975e-11	262.436	protein_coding	31.0196	58.8302	1.32417	5.52988	10.5687	0610010B06Rik;ARAT;DGAT-2	diacylglycerol O-acyltransferase 2
ENSMUSG00000057003	Myh4	0.921247	0.0530031	0.0983566	4.78292	protein_coding	17.4325	32.9817	4.48525	23.0511	1.0072	MHC2B;MM;MYH-2B;Minimsc;Minmus;MyHC-IIb;Myhsf	myosin, heavy polypeptide 4, skeletal muscle
ENSMUSG00000033316	Galnt9	0.919495	1.32465e-12	3.43128e-11	253.346	protein_coding	44.5361	84.2727	2.80243	7.50077	10.4645	GalNAc-T9	polypeptide N-acetylgalactosaminyltransferase 9
ENSMUSG00000053395	Cacng8	0.918631	9.17018e-06	4.61163e-05	35.3733	protein_coding	2.41669	4.5876	0.604187	0.671855	4.33615		calcium channel, voltage-dependent, gamma subunit 8
ENSMUSG00000043300	B3galnt1	0.91819	3.68675e-14	1.77859e-12	374.557	protein_coding	35.0634	66.3438	2.15286	3.0132	11.7499	B3galt3;Mbrn 1;b3GT3;b3Gal-T3;beta-3-Gx-T3;beta3GalT3	UDP-GalNAc:betaGlcNAc beta 1,3-galactosaminyltransferase, polypeptide 1
ENSMUSG00000049630	C1ql3	0.918087	2.17823e-12	5.20506e-11	239.782	protein_coding	14.3121	27.1107	0.854778	1.7731	10.2836	1110065A22Rik;Adij;C1ql;C1qtnf13;CTRP13;K100	C1q-like 3
ENSMUSG00000019890	Nts	0.917647	1.60441e-08	1.40319e-07	84.8196	protein_coding	7.77857	14.7036	0.870466	2.20387	6.85288	5033428E16Rik;NMN-125;NN;NT;NT/N;NTS1	neurotensin
ENSMUSG00000025425	St8sia5	0.917532	1.08576e-11	2.14018e-10	200.415	protein_coding	31.9698	60.4584	3.42657	4.57282	9.66955	ST8SiaV;Siat8e	ST8 alpha-N-acetyl-neuraminide alpha-2,8-sialyltransferase 5
ENSMUSG00000032854	Ugt8a	0.917299	8.64521e-16	8.31892e-14	559.941	protein_coding	88.5883	167.345	3.07638	7.24354	13.0799	Cgt;Ugt8;mCerGT	UDP galactosyltransferase 8A
ENSMUSG00000023964	Calcr	0.917074	0.000155616	0.00059222	21.8921	protein_coding	0.83868	1.60516	0.192458	0.244556	3.22752	Clr;Ct-r	calcitonin receptor
ENSMUSG00000074547	Rps8-ps4	0.916636	0.00461106	0.012101	10.2467	processed_pseudogene	1.12728	2.13949	0.388661	0.996334	1.91718	Gm10712	ribosomal protein S8, pseudogene 4
ENSMUSG00000029467	Atp2a2	0.91662	3.39667e-15	2.54367e-13	483.928	protein_coding	392.837	741.602	19.1194	37.07	12.5945	9530097L16Rik;D5Wsu150e;SERCA2;SERCA2B;Serca2a;mKIAA4195	ATPase, Ca++ transporting, cardiac muscle, slow twitch 2
ENSMUSG00000039252	Lgi2	0.915969	3.10988e-14	1.53758e-12	381.504	protein_coding	41.4284	78.1815	1.74202	4.86414	11.8132	mKIAA1916	leucine-rich repeat LGI family, member 2
ENSMUSG00000031391	L1cam	0.915867	2.94763e-13	9.89807e-12	298.828	protein_coding	36.8232	69.4944	2.20282	4.98106	11.0044	CD171;L1;N-CAM-L1;NCAM-L1	L1 cell adhesion molecule
ENSMUSG00000062785	Kcnc3	0.915375	1.18946e-13	4.67888e-12	329.904	protein_coding	116.104	218.961	5.95604	17.2958	11.3299	KShIIID;Kcr2-3;Kv3.3	potassium voltage gated channel, Shaw-related subfamily, member 3
ENSMUSG00000040490	Lrfn2	0.914679	1.9832e-12	4.79665e-11	242.287	protein_coding	15.5175	29.3213	1.39785	0.969656	10.3191	5730420O05Rik;SALM1;mKIAA1246	leucine rich repeat and fibronectin type III domain containing 2
ENSMUSG00000034145	Tmem63c	0.91411	1.25843e-06	7.58105e-06	47.5186	protein_coding	3.27794	6.24643	0.643469	0.87677	5.12027	4932420N09;9330187M14Rik	transmembrane protein 63c
ENSMUSG00000048355	Arxes1	0.912953	7.7223e-15	4.97172e-13	443.19	protein_coding	44.37	83.5671	1.62467	4.42952	12.3035	6530401D17Rik;Spc22/23;Spcs3	adipocyte-related X-chromosome expressed sequence 1
ENSMUSG00000080763	Gm12341	0.912861	0.00497113	0.0129134	10.0474	processed_pseudogene	1.38138	2.59275	0.430156	1.31911	1.88896		predicted gene 12341
ENSMUSG00000056296	Synpr	0.912537	6.02025e-13	1.81704e-11	276.336	protein_coding	79.8896	150.458	5.52451	12.0384	10.7406	1500003F20Rik;SPO	synaptoporin
ENSMUSG00000018893	Mb	0.912355	0.0446	0.0852271	5.18067	protein_coding	6.43436	12.0883	2.30314	7.36749	1.06942		myoglobin
ENSMUSG00000024990	Rbp4	0.912325	1.01406e-09	1.18162e-08	118.752	protein_coding	9.81358	18.4591	1.32817	1.57791	7.92752	Rbp-4	retinol binding protein 4, plasma
ENSMUSG00000060402	Chst8	0.911414	5.77687e-11	9.25893e-10	165.819	protein_coding	7.70051	14.4866	0.516542	0.935784	9.03344	1500011J21Rik	carbohydrate sulfotransferase 8
ENSMUSG00000031934	Panx1	0.91105	9.74462e-12	1.95965e-10	202.87	protein_coding	12.2017	22.9485	1.11285	1.07633	9.70782		pannexin 1
ENSMUSG00000030036	Mogs	0.909967	1.59177e-09	1.76079e-08	112.531	protein_coding	11.0077	20.7462	1.55327	1.91801	7.75429	1810017N02Rik;Gcs1	mannosyl-oligosaccharide glucosidase
ENSMUSG00000081946	Gm11472	0.909572	0.0301558	0.0611451	5.97758	processed_pseudogene	2.86381	5.42638	0.502912	3.45205	1.21364		ribosomal protein L17 pseudogene
ENSMUSG00000023827	Agpat4	0.909287	5.61172e-13	1.72948e-11	278.476	protein_coding	39.4139	74.0847	1.95238	6.30212	10.7621	1500003P24Rik	1-acylglycerol-3-phosphate O-acyltransferase 4
ENSMUSG00000040722	Scamp5	0.909283	1.00625e-13	4.12124e-12	335.956	protein_coding	66.1256	124.155	3.01976	9.60468	11.385	Sc5	secretory carrier membrane protein 5	This gene encodes a member of the Scamp (secretory carrier membrane protein) family. The encoded protein may be involved in neuronal vesicle trafficking. Alternative splicing results in multiple transcript variants. [provided by RefSeq, Aug 2014].
ENSMUSG00000115450	Gm4821	0.909084	0.0171144	0.0377002	6.92922	processed_pseudogene	1.18429	2.24371	0.528656	1.34867	1.42366		predicted gene 4821
ENSMUSG00000039904	Gpr37	0.908515	6.8645e-15	4.5004e-13	448.821	protein_coding	86.429	162.281	3.11644	9.69066	12.3467	Pael-R	G protein-coupled receptor 37
ENSMUSG00000026198	Abcb6	0.908514	1.23815e-06	7.46899e-06	47.6292	protein_coding	3.04559	5.75527	0.60867	0.724904	5.12674	1200005B17Rik	ATP-binding cassette, sub-family B member 6
ENSMUSG00000032997	Chpf	0.908426	1.1835e-13	4.66572e-12	330.085	protein_coding	24.9562	46.8315	1.46224	2.40023	11.3311	1700028N03Rik;D1Bwg1363e	chondroitin polymerizing factor
ENSMUSG00000082870	Gm12165	0.908358	0.0255283	0.052901	5.96973	processed_pseudogene	1.05144	1.98691	0.304658	1.30777	1.27654		predicted gene 12165
ENSMUSG00000021622	Ckmt2	0.908167	0.0515928	0.0962785	4.48001	protein_coding	1.17451	2.20555	0.417667	1.59897	1.01647	2300008A19Rik;S-MtCK;ScCKmit;mib-CK	creatine kinase, mitochondrial 2
ENSMUSG00000083303	Gm12110	0.907676	0.0161319	0.0358092	6.94427	processed_pseudogene	0.872593	1.6393	0.402242	0.931008	1.44601		ribosomal protein L9 pseudogene
ENSMUSG00000106243	Gm5050	0.907342	0.0265623	0.0547646	5.96235	processed_pseudogene	1.29246	2.42498	0.375282	1.61308	1.2615	EG269718	ribosomal protein L7A pseudogene
ENSMUSG00000048304	Slitrk3	0.906182	5.07516e-13	1.57974e-11	281.565	protein_coding	36.0945	67.6896	3.18407	3.2065	10.8014	ST3	SLIT and NTRK-like family, member 3
ENSMUSG00000092505	Gm19246	0.906087	0.0118207	0.0273908	8.25824	processed_pseudogene	2.4907	4.64392	0.772517	2.43436	1.5624		predicted gene, 19246
ENSMUSG00000029161	Cgref1	0.905863	9.59765e-10	1.12716e-08	119.533	protein_coding	5.97161	11.1605	0.536854	0.914011	7.94802	1110004G24Rik;Cgr11	cell growth regulator with EF hand domain 1
ENSMUSG00000071177	Serpina1d	0.905368	0.0279935	0.0573013	6.15257	protein_coding	2.8234	5.30291	0.985191	3.0891	1.24184	AAT;DOM-7;Dom1;Dom4;PI4;Serpina1a;Spi1-1;Spi1-4	serine (or cysteine) peptidase inhibitor, clade A, member 1D
ENSMUSG00000035557	Krt17	0.904497	0.0383798	0.0749914	5.24532	protein_coding	1.81975	3.44418	0.283829	2.4708	1.12499	K17;Krt1-17	keratin 17	The protein encoded by this gene is a member of the type I keratin gene family. The keratins are intermediate filament proteins responsible for the structural integrity of epithelial cells and are subdivided into cytokeratins and hair keratins. The encoded protein is a cytokeratin required for the normal growth of hair follicles and may act in psoriasis as an immunopathogenic autoantigen. [provid…
ENSMUSG00000061988	Rpl10a-ps2	0.904215	0.0311148	0.0628122	5.5623	processed_pseudogene	1.13518	2.14102	0.410029	1.43892	1.20196	EG382723;Gm5192	ribosomal protein L10A, pseudogene 2
ENSMUSG00000022321	Cdh10	0.904055	1.55833e-11	2.9328e-10	192.423	protein_coding	22.3711	41.9076	1.89097	3.67872	9.53272	A830016G23Rik;C030003B10Rik;C030011H18Rik	cadherin 10	This gene encodes a member of the cadherin family of calcium-dependent glycoproteins that mediate cell adhesion and regulate many morphogenetic events during development. The encoded preproprotein is further processed to generate a mature protein. This gene is expressed in the blood-brain barrier and retinal endothelia suggesting a role in the development and maintenance of brain barrier. Alterna…
ENSMUSG00000022421	Nptxr	0.903319	1.22866e-12	3.25264e-11	255.459	protein_coding	371	694.005	31.7319	51.9526	10.4878	1200009K17Rik;1700036C17Rik;5730406O18Rik;D15Bwg0580e;NPR;Npcd	neuronal pentraxin receptor	This gene encodes a protein similar to the rat neuronal pentraxin receptor. The rat pentraxin receptor is an integral membrane protein that is thought to mediate neuronal uptake of the snake venom toxin, taipoxin, and its transport into the synapses. Studies in rat indicate that translation of this mRNA initiates at a non-AUG (CUG) codon. This may also be true for mouse and human, based on strong…
ENSMUSG00000037280	Galnt6	0.903097	9.56788e-09	8.85908e-08	90.4628	protein_coding	4.42157	8.2743	0.434032	0.790616	7.05261	4632410F13;GalNAc-T6	polypeptide N-acetylgalactosaminyltransferase 6
ENSMUSG00000021852	Slc35f4	0.902913	1.13981e-10	1.69017e-09	153.366	protein_coding	11.7047	21.9428	1.27042	1.57094	8.77207	4930550L21Rik	solute carrier family 35, member F4
ENSMUSG00000067578	Cbln4	0.902684	4.08094e-11	6.78186e-10	172.529	protein_coding	11.4112	21.3654	1.0069	1.52512	9.16865		cerebellin 4 precursor protein
ENSMUSG00000040563	Plppr2	0.902649	2.05438e-12	4.93729e-11	241.339	protein_coding	32.9984	61.7403	2.46982	4.95465	10.3065	Lppr2;PRG-4	phospholipid phosphatase related 2
ENSMUSG00000027134	Lpcat4	0.902568	1.04992e-07	7.78434e-07	66.6821	protein_coding	5.69746	10.6748	0.627726	1.80927	6.10878	Agpat7;Aytl3;LPEAT2	lysophosphatidylcholine acyltransferase 4
ENSMUSG00000027513	Pck1	0.90234	0.0725192	0.127592	3.79159	protein_coding	1.34394	2.49626	0.640796	1.80249	0.894175
ENSMUSG00000066154	Mup3	0.90225	0.0454074	0.0865406	5.06227	protein_coding	4.10956	7.70158	1.57724	4.60521	1.06278	MUP15;MUPIII;Mup-3;Mup25	major urinary protein 3
ENSMUSG00000026109	Tmeff2	0.902162	1.61511e-14	9.03352e-13	409.416	protein_coding	70.1054	131.079	3.96528	6.43512	12.0441	4832418D20Rik;7630402F16Rik;TR-2	transmembrane protein with EGF-like and two follistatin-like domains 2
ENSMUSG00000029151	Slc30a3	0.901586	1.96127e-10	2.7467e-09	144.027	protein_coding	26.5029	49.563	2.54504	5.87356	8.56119	Znt3	solute carrier family 30 (zinc transporter), member 3
ENSMUSG00000029245	Epha5	0.900628	7.28358e-11	1.14453e-09	161.469	protein_coding	52.9849	99.0357	4.29454	11.8478	8.94137	Cek7;Ehk1;Els1;Hek7;Rek7;bsk	Eph receptor A5
ENSMUSG00000068037	Mas1	0.899694	1.53199e-05	7.33732e-05	32.6192	protein_coding	3.91164	7.3285	0.993042	1.54979	4.13446	Mas-1;MasR;Mgra	MAS1 oncogene
ENSMUSG00000081975	Gm12482	0.899382	0.0320084	0.0643042	5.75735	transcribed_processed_pseudogene	2.4015	4.51976	0.553549	2.91615	1.19176		predicted gene 12482
ENSMUSG00000043531	Sorcs1	0.899106	2.79515e-12	6.52251e-11	233.233	protein_coding	22.9428	42.7639	1.70437	3.17483	10.1856	Sorcs;mSorCS	sortilin-related VPS10 domain containing receptor 1
ENSMUSG00000035864	Syt1	0.899083	8.91547e-12	1.81742e-10	204.901	protein_coding	531.245	990.834	49.7261	89.7329	9.74055	G630098F17Rik;SytI	synaptotagmin I
ENSMUSG00000034730	Adgrb1	0.897806	2.7904e-15	2.1527e-13	494.202	protein_coding	191.071	356.043	11.1406	10.6945	12.667	B830018M07Rik;Bai1;mKIAA4089	adhesion G protein-coupled receptor B1
ENSMUSG00000020140	Lgr5	0.897721	2.10055e-06	1.20538e-05	44.14	protein_coding	5.25256	9.80848	1.23439	1.51197	4.91888	FEX;Gpr49	leucine rich repeat containing G protein coupled receptor 5	The protein encoded by this gene is a leucine-rich repeat-containing receptor (LGR) and member of the G protein-coupled, 7-transmembrane receptor (GPCR) superfamily. The encoded protein is a receptor for R-spondins and is involved in the canonical Wnt signaling pathway. This protein plays a role in the formation and maintenance of adult intestinal stem cells during postembryonic development. [pro…
ENSMUSG00000038257	Glra3	0.897511	3.22248e-11	5.49819e-10	177.232	protein_coding	7.31002	13.624	0.390269	0.665634	9.25978		glycine receptor, alpha 3 subunit
ENSMUSG00000042453	Reln	0.896929	2.2684e-14	1.18713e-12	394.71	protein_coding	45.0895	83.9167	3.20075	0.99615	11.9255	reeler;rl	reelin
ENSMUSG00000002981	Clptm1	0.896788	3.7596e-15	2.75743e-13	478.704	protein_coding	90.9531	169.329	3.32827	8.73605	12.5595	HS9;N14	cleft lip and palate associated transmembrane protein 1
ENSMUSG00000128260	ENSMUSG00000128260	0.895913	7.80909e-10	9.41193e-09	122.493	lncRNA	5.99231	11.1302	0.609407	0.620436	8.02632		predicted gene, 33610
ENSMUSG00000027546	Atp9a	0.894862	1.55884e-14	8.77363e-13	410.981	protein_coding	98.7321	183.646	2.66822	12.8777	12.0568	IIa	ATPase, class II, type 9A
ENSMUSG00000030399	Ckm	0.894686	0.0608826	0.11047	4.42941	protein_coding	12.4561	23.1122	3.56987	15.325	0.956755
ENSMUSG00000033809	Alg3	0.894184	3.79583e-07	2.53593e-06	56.1544	protein_coding	3.58528	6.65599	0.665316	0.618901	5.59586	D16Ertd36e;not	ALG3 alpha-1,3- mannosyltransferase
ENSMUSG00000093989	Rnasek	0.893569	2.2107e-14	1.16717e-12	395.807	protein_coding	52.5783	97.6733	1.47626	6.41098	11.9329	2310033H11Rik;D11Bwg0434e	ribonuclease, RNase K
ENSMUSG00000069072	Slc7a14	0.893161	1.27638e-15	1.13655e-13	537.197	protein_coding	47.3554	87.9982	2.06695	1.6878	12.9444	A930013N06	solute carrier family 7 (cationic amino acid transporter, y+ system), member 14
ENSMUSG00000024064	Galnt14	0.892696	1.18067e-07	8.65696e-07	65.661	protein_coding	7.23284	13.4499	0.616896	2.46185	6.06263	0610033M06Rik	polypeptide N-acetylgalactosaminyltransferase 14
ENSMUSG00000058207	Serpina3k	0.892582	0.013169	0.0300483	7.95154	protein_coding	2.47629	4.58844	0.584377	2.56603	1.52218	1300001I07Rik;D12Rp54;MMCM2;MMSpi2;RP54;Spi-2;Spi2;contrapsin	serine (or cysteine) peptidase inhibitor, clade A, member 3K
ENSMUSG00000051678	Pcdhb6	0.892246	5.59608e-05	0.000236279	26.2993	protein_coding	1.56402	2.92977	0.26501	0.639816	3.62657	Pcdhb5B;PcdhbF	protocadherin beta 6
ENSMUSG00000056973	Ces1d	0.892137	0.00835378	0.0202761	8.62128	protein_coding	0.776952	1.46021	0.1743	0.737539	1.69302	Ces3;TGH	carboxylesterase 1D
ENSMUSG00000042761	Mrap2	0.892039	7.54278e-10	9.11551e-09	122.996	protein_coding	8.66384	16.0652	0.961451	1.33991	8.04022		melanocortin 2 receptor accessory protein 2
ENSMUSG00000113340	Gm7695	0.891661	0.0374495	0.0734947	5.1135	processed_pseudogene	1.02574	1.90177	0.321745	1.33332	1.13374	EG665575	ribosomal protein L10A pseudogene
ENSMUSG00000070695	Cntnap5a	0.891561	1.86265e-12	4.5668e-11	243.973	protein_coding	26.2954	48.8039	2.3536	2.4805	10.3404	Caspr5-1;EG636808	contactin associated protein-like 5A
ENSMUSG00000074968	Ano3	0.891455	5.27562e-10	6.63549e-09	133.506	protein_coding	42.3281	78.6172	3.57748	10.338	8.17813	B230324K02Rik;Tmem16c	anoctamin 3
ENSMUSG00000038760	Trhr	0.891071	8.44612e-08	6.37304e-07	68.6104	protein_coding	3.6213	6.74697	0.489842	0.657627	6.19565	TRH-R1	thyrotropin releasing hormone receptor
ENSMUSG00000056812	St8sia3	0.890577	5.73606e-13	1.74599e-11	277.807	protein_coding	88.8786	164.879	6.31719	12.109	10.758	ST8SiaIII;Siat8c	ST8 alpha-N-acetyl-neuraminide alpha-2,8-sialyltransferase 3
ENSMUSG00000069132	Nxph2	0.889972	0.00063196	0.00209349	16.5473	protein_coding	1.37367	2.55018	0.263773	0.874201	2.67913		neurexophilin 2
ENSMUSG00000026944	Abca2	0.889934	2.67844e-16	3.65945e-14	634.11	protein_coding	126.004	233.479	5.18683	4.60916	13.4366	Abc2;D2H0S1474E;mKIAA1062	ATP-binding cassette, sub-family A member 2
ENSMUSG00000083705	Gm8624	0.888842	0.0277706	0.0569019	5.66134	transcribed_processed_pseudogene	0.678194	1.26579	0.303488	0.807218	1.24487		predicted gene 8624
ENSMUSG00000067028	Cntnap5b	0.888776	4.08741e-06	2.20307e-05	40.0145	protein_coding	2.87111	5.32785	0.440998	1.03696	4.65697	C230078M14Rik;Caspr5-2	contactin associated protein-like 5B
ENSMUSG00000035274	Tpbg	0.888577	1.25002e-13	4.87428e-12	328.127	protein_coding	34.7648	64.4199	2.29533	3.02244	11.3121	5T4;WAIF1	trophoblast glycoprotein
ENSMUSG00000031703	Itfg1	0.887963	8.21276e-16	8.1211e-14	563.005	protein_coding	166.723	308.582	4.67024	14.3556	13.0904	2310047C21Rik;Cda08;D8Wsu49e	integrin alpha FG-GAP repeat containing 1
ENSMUSG00000027359	Slc27a2	0.887651	7.58073e-09	7.17504e-08	93.0993	protein_coding	6.99708	12.9386	0.364435	1.82225	7.14418	ACSVL1;FATP2;VLCS;Vlac;Vlacs	solute carrier family 27 (fatty acid transporter), member 2
ENSMUSG00000045625	Pigz	0.887273	1.80692e-07	1.28385e-06	62.0628	protein_coding	5.5266	10.2288	0.640465	1.68372	5.89148	F630022B06Rik	phosphatidylinositol glycan anchor biosynthesis, class Z
ENSMUSG00000089868	Gm16134	0.886694	0.013016	0.0297637	7.47782	processed_pseudogene	0.73509	1.37084	0.120825	0.772497	1.52631		predicted gene 16134
ENSMUSG00000051067	Lingo3	0.886462	2.7367e-11	4.7601e-10	180.547	protein_coding	13.2364	24.4037	1.41638	1.06023	9.32238	LERN2	leucine rich repeat and Ig domain containing 3
ENSMUSG00000038602	Slc35f1	0.886227	5.86945e-12	1.26264e-10	214.724	protein_coding	33.0065	61.0465	2.49739	5.16591	9.89872	Duf6;E130016L02	solute carrier family 35, member F1
ENSMUSG00000058441	Panx2	0.886004	1.01971e-12	2.80237e-11	260.771	protein_coding	14.8682	27.4579	0.929124	1.11325	10.5525		pannexin 2
ENSMUSG00000036907	C1ql2	0.885918	1.22752e-08	1.10754e-07	87.7059	protein_coding	4.72587	8.75233	0.364425	0.969028	6.95564	Adii;CTRP10	complement component 1, q subcomponent-like 2
ENSMUSG00000051726	Kcnf1	0.885584	9.42243e-11	1.43404e-09	156.763	protein_coding	38.6456	71.4704	4.11056	7.45241	8.84344	Gm1182;Kv5.1	potassium voltage-gated channel, subfamily F, member 1
ENSMUSG00000038208	Pgap3	0.885548	1.96693e-08	1.69332e-07	82.6791	protein_coding	6.0376	11.1363	1.02804	0.728461	6.77126	CAB2;D430035D22Rik;Perld1	post-GPI attachment to proteins 3
ENSMUSG00000041377	Ninj2	0.885357	3.76439e-05	0.000165338	28.142	protein_coding	2.19269	4.09417	0.628581	0.634888	3.78163		ninjurin 2
ENSMUSG00000045532	C1ql1	0.884121	8.51447e-10	1.01324e-08	121.241	protein_coding	12.9355	23.8478	1.29214	2.67549	7.99429	Adil;C1qrf;CRF;CTRP14;gliacolin	complement component 1, q subcomponent-like 1
ENSMUSG00000114886	Gm48432	0.883966	0.003066	0.00847626	11.4369	processed_pseudogene	0.729795	1.34906	0.173933	0.510992	2.0718		60S ribosomal protein L17 pseudogene
ENSMUSG00000006651	Aplp1	0.883713	4.10758e-13	1.31281e-11	288.17	protein_coding	549.347	1013.69	29.6996	85.5193	10.8818		amyloid beta precursor like protein 1
ENSMUSG00000100241	Slc18a3	0.88326	4.88481e-05	0.000208759	26.9216	protein_coding	1.88657	3.50221	0.359735	0.78903	3.68035	VAChT;VAT	solute carrier family 18 (vesicular monoamine), member 3
ENSMUSG00000081249	Gm11517	0.882931	0.0100244	0.0237058	8.14113	transcribed_processed_pseudogene	1.10959	2.06613	0.382787	1.11202	1.62515		predicted gene 11517
ENSMUSG00000002771	Grin2d	0.882515	2.22311e-08	1.88585e-07	81.4135	protein_coding	6.48035	11.9413	0.582551	1.73678	6.72449	GluN2D;NMDAR2D;NR2D	glutamate receptor, ionotropic, NMDA2D (epsilon 4)
ENSMUSG00000017167	Cntnap1	0.882416	5.71978e-14	2.55932e-12	357.18	protein_coding	56.8033	104.773	3.02415	6.13894	11.5919	Caspr;NCP1;Nrxn4;p190;shm	contactin associated protein-like 1
ENSMUSG00000045039	Megf8	0.881902	8.95303e-13	2.53948e-11	264.533	protein_coding	24.051	44.3352	1.35558	3.0996	10.5953	Egfl4;b2b1702.2Clo;b2b1702Clo;b2b288Clo;m687Ddg;mKIAA0817	multiple EGF-like-domains 8
ENSMUSG00000025161	Slc16a3	0.880872	7.16959e-05	0.000295399	25.1858	protein_coding	1.38049	2.53712	0.207701	0.553457	3.52959	Mct3;Mct4	solute carrier family 16 (monocarboxylic acid transporters), member 3
ENSMUSG00000005338	Cadm3	0.880795	5.2635e-15	3.6325e-13	461.775	protein_coding	105.332	193.929	4.90175	9.14349	12.4398	BIgR;Igsf4b;Necl-1;Necl1;SynCAM3;Tsll1	cell adhesion molecule 3
ENSMUSG00000027584	Oprl1	0.880555	1.02087e-12	2.80237e-11	260.738	protein_coding	17.3883	32.0306	1.15777	1.46375	10.5525	KOR-3;KOR3;LC132;MOR-C;NOP;ORGC;ORL1;Oprl;XOR1;morc	opioid receptor-like 1	The protein encoded by this gene is a member of the 7 transmembrane-spanning G protein-coupled receptor family, and functions as a receptor for the endogenous, opioid-related neuropeptide, nociceptin/orphanin FQ. This receptor-ligand system modulates a variety of biological functions and neurobehavior, including stress responses and anxiety behavior, learning and memory, locomotor activity, and i…
ENSMUSG00000055540	Epha6	0.880137	0.000931325	0.00294763	15.2084	protein_coding	1.29262	2.39606	0.448855	0.643038	2.53053	EHK-2;Ehk2;Hek12;m-ehk2	Eph receptor A6
ENSMUSG00000071657	Bscl2	0.879196	8.16752e-13	2.3502e-11	267.221	protein_coding	52.3236	96.2703	2.91783	8.01473	10.6289	2900097C17Rik;Gng3lg	BSCL2 lipid droplet biogenesis associated, seipin
ENSMUSG00000024357	Sil1	0.879151	1.22721e-09	1.39724e-08	116.084	protein_coding	10.7446	19.7338	1.1797	2.00181	7.85473	1810057E01Rik;wz	SIL1 nucleotide exchange factor
ENSMUSG00000021278	Amn	0.878214	2.26243e-06	1.29e-05	43.6657	protein_coding	4.79597	8.89118	1.25744	1.01801	4.88941		amnionless	This gene encodes a type I transmembrane protein. The encoded protein is an essential component of the cubulin receptor complex which is thought to play a role in coordinating growth and patterning of the embryo. This protein is thought to modulate a bone morphogenetic protein (BMP) signaling pathway. A homoygous mutation in the mouse gene results in the lack of an amnion in embryos. Mutations in…
ENSMUSG00000030223	Ptpro	0.877388	4.53883e-11	7.44601e-10	170.446	protein_coding	26.3317	48.3906	3.0096	3.38808	9.12808	D28;GLEPP1;PTPBK;PTPROt;PTPU2;PTPoc;PTPphi;Ptpn15;R-PTP-O	protein tyrosine phosphatase receptor type O
ENSMUSG00000056091	St3gal5	0.876667	1.26365e-12	3.326e-11	254.669	protein_coding	36.7836	67.5208	2.39218	5.23941	10.4781	3S-T;Siat9;[a]2	ST3 beta-galactoside alpha-2,3-sialyltransferase 5
ENSMUSG00000028064	Sema4a	0.876606	1.35241e-13	5.20547e-12	325.33	protein_coding	27.2871	50.1541	1.83371	1.6909	11.2835	SemB;Semab	sema domain, immunoglobulin domain (Ig), transmembrane domain (TM) and short cytoplasmic domain, (semaphorin) 4A
ENSMUSG00000022324	Matn2	0.875305	6.23587e-10	7.72384e-09	125.791	protein_coding	13.1745	24.1547	1.19903	2.69062	8.11217	Crtm2;matrilin-2	matrilin 2
ENSMUSG00000056004	Elapor2	0.874501	2.16639e-11	3.92449e-10	185.392	protein_coding	20.1137	36.9367	1.46923	3.2079	9.40622	9330182L06Rik;Eig121l	endosome-lysosome associated apoptosis and autophagy regulator family member 2
ENSMUSG00000032452	Clstn2	0.874492	7.95776e-13	2.29723e-11	267.987	protein_coding	45.6588	83.795	3.38129	5.36363	10.6388	2900042C18Rik;CSTN2;Cs2;Cst-2;mKIAA4134	calsyntenin 2
ENSMUSG00000037049	Smpd1	0.874321	3.81157e-14	1.81435e-12	373.212	protein_coding	40.8561	74.8636	1.67183	4.18791	11.7413	A-SMase;ASM;Zn-SMase;aSMase	sphingomyelin phosphodiesterase 1, acid lysosomal
ENSMUSG00000001986	Gria3	0.874089	5.19879e-10	6.54346e-09	142.771	protein_coding	110.728	203.047	9.04276	26.1725	8.18419	2900064I19Rik;GluA3;GluR-C;GluR-K3;Glur-3;Glur3;Gluralpha3	glutamate receptor, ionotropic, AMPA3 (alpha 3)	This gene encodes a multi-pass transmembrane protein that forms a homotetramer or heterotetramer in neuronal cells. The encoded protein is a ligand-gated ion channel that responds to the neurotransmitter L-glutamate to promote synaptic transmission. Deficiency of this gene leads to behavioral phenotypes. The transcript is subject to RNA editing at codon 769 (AGA->GGA; R->G). Alternative splicing …
ENSMUSG00000032625	Thsd7a	0.872328	2.35173e-11	4.20912e-10	183.675	protein_coding	32.0618	58.6742	3.10779	4.92202	9.37581	Gm837	thrombospondin, type I, domain containing 7A
ENSMUSG00000054422	Fabp1	0.872275	0.067749	0.120858	4.15059	protein_coding	7.05247	12.9618	1.43087	9.22228	0.917723
ENSMUSG00000030069	Prok2	0.871793	0.00521003	0.01345	9.91092	protein_coding	0.635595	1.18926	0.277328	0.347964	1.87128	Bv8;PK2;Prok1	prokineticin 2
ENSMUSG00000140457	ENSMUSG00000140457	0.871234	0.116087	0.188645	2.92461	lncRNA	3.62228	6.70215	1.07127	5.68845	0.724355
ENSMUSG00000135654	ENSMUSG00000135654	0.871105	0.0410752	0.0793656	4.8266	lncRNA	0.795789	1.47051	0.197289	1.12146	1.10037
ENSMUSG00000028782	Adgrb2	0.870861	5.63862e-12	1.21884e-10	215.689	protein_coding	59.5928	109.026	4.51925	9.73872	9.91405	Bai2	adhesion G protein-coupled receptor B2
ENSMUSG00000038390	Gpr162	0.870639	2.86683e-13	9.68124e-12	299.737	protein_coding	41.9282	76.6539	2.53155	4.95207	11.0141	A-2;Grca	G protein-coupled receptor 162
ENSMUSG00000032482	Cspg5	0.87045	2.20395e-14	1.16717e-12	395.938	protein_coding	341.444	624.317	17.997	34.5199	11.9329	Caleb;Ngc	chondroitin sulfate proteoglycan 5	This gene encodes a chondroitin sulfate proteoglycan. The encoded protein has been termed a 'part-time' proteoglycan, as chondroitin sulfate chains appear to be attached to the protein in the developing but not the adult cerebellum and retina. It is thought that this protein plays roles in dendrite branching and synapse formation. [provided by RefSeq, Oct 2009].
ENSMUSG00000108878	Gm49493	0.870435	0.000739155	0.00240316	16.0107	TEC	0.768494	1.414	0.178737	0.302117	2.61922		predicted gene, 49493
ENSMUSG00000025876	Unc5a	0.869223	1.36442e-12	3.50869e-11	252.522	protein_coding	18.5209	33.8426	1.13313	1.90585	10.4549	Unc5h1;mKIAA1976	unc-5 netrin receptor A
ENSMUSG00000013858	Tmem259	0.868895	2.03506e-14	1.09307e-12	399.354	protein_coding	36.1251	65.9824	1.23692	3.3208	11.9614	AC087114.7gm2;ORF61;R32184_3;mFLJ00277	transmembrane protein 259
ENSMUSG00000043850	Clrn1	0.868877	0.0227665	0.0479834	6.12015	protein_coding	0.745315	1.40069	0.340616	0.727141	1.31891	A130002D11Rik;USH3;Ush3a;clarin-1	clarin 1
ENSMUSG00000031772	Cntnap4	0.8684	9.81819e-11	1.48543e-09	156.024	protein_coding	17.0368	31.1625	1.6945	2.6168	8.82815	Caspr4;E130114F09Rik	contactin associated protein-like 4
ENSMUSG00000046191	Pcdhb20	0.867594	4.15508e-10	5.30818e-09	131.948	protein_coding	10.3457	18.8387	1.08439	1.43041	8.27505	Pcdhb14;PcdhbT	protocadherin beta 20
ENSMUSG00000011034	Slc5a1	0.867427	0.0046373	0.0121627	10.2311	protein_coding	1.04618	1.9198	0.314394	0.76264	1.91497	Sglt1	solute carrier family 5 (sodium/glucose cotransporter), member 1
ENSMUSG00000035594	Chrna5	0.867417	0.00616549	0.0155686	9.43989	protein_coding	0.78082	1.45001	0.340232	0.459892	1.80775	Acra-5;Acra5	cholinergic receptor, nicotinic, alpha polypeptide 5
ENSMUSG00000033595	Lgi3	0.866774	2.38175e-15	1.9289e-13	502.629	protein_coding	76.8639	140.171	2.90306	5.43009	12.7147		leucine-rich repeat LGI family, member 3
ENSMUSG00000035273	Hpse	0.866615	0.00100421	0.00315101	14.958	protein_coding	0.975895	1.77283	0.16154	0.595006	2.50155	HSE1;Hpa;Hpr1	heparanase	This gene encodes an endoglucuronidase enzyme that plays an important role in tumor invasion and metastasis. The encoded preproprotein undergoes proteolytic processing to generate an active heterodimeric enzyme that cleaves the heparan sulfate proteoglycans associated with the cell surface and extracellular matrix. Mice lacking the encoded protein do not show any prominent pathological alteration…
ENSMUSG00000070570	Slc17a7	0.866613	1.07959e-13	4.35193e-12	333.397	protein_coding	238.129	434.266	10.8189	32.7768	11.3613	2900052E22Rik;Vglut1	solute carrier family 17 (sodium-dependent inorganic phosphate cotransporter), member 7
ENSMUSG00000097346	Rps18-ps4	0.865999	0.0177917	0.038919	6.91035	lncRNA	1.52241	2.80325	0.149203	1.74337	1.40984	Eyelinc18;Gm26619	ribosomal protein S18, pseudogene 4
ENSMUSG00000075318	Scn2a	0.864712	8.83516e-15	5.54848e-13	436.835	protein_coding	291.618	531.092	11.9553	29.6894	12.2558	6430408L10;A230052E19Rik;Nav1.2;Scn2a1	sodium channel, voltage-gated, type II, alpha	Voltage-gated sodium channels are transmembrane glycoprotein complexes composed of a large alpha subunit with four repeat domains, each of which is composed of six membrane-spanning segments, and one or more regulatory beta subunits. Voltage-gated sodium channels are responsible for the generation and propagation of action potentials in neurons and muscle. This gene encodes one member of the sodi…
ENSMUSG00000063681	Crb1	0.864608	0.00158527	0.00474149	13.4724	protein_coding	0.687098	1.25534	0.230722	0.22852	2.32408	7530426H14Rik;A930008G09Rik;CRB1-A;CRB1-A2;CRB1-B;CRB1-C	crumbs family member 1, photoreceptor morphogenesis associated
ENSMUSG00000034723	Tmx4	0.8643	2.65701e-16	3.65945e-14	634.65	protein_coding	171.381	312.014	4.70175	9.94572	13.4366	2810417D04Rik;4930500L08Rik;D2Bwg1356e;Txndc13;mKIAA1162	thioredoxin-related transmembrane protein 4
ENSMUSG00000022892	App	0.864006	2.64427e-15	2.06258e-13	497.049	protein_coding	640.889	1166.5	25.6836	50.7508	12.6856	Abeta;Abpp;Adap;Ag;Cvap;E030013M08Rik;betaApp	amyloid beta precursor protein
ENSMUSG00000048967	Yjefn3	0.863882	5.95019e-05	0.000249699	26.0176	protein_coding	2.17531	3.99335	0.505354	0.849582	3.60258	Gm175;YjeF_N3;hYjeF_N3	YjeF N-terminal domain containing 3
ENSMUSG00000002633	Shh	0.863745	2.79794e-07	1.91282e-06	58.5278	protein_coding	4.03538	7.33874	0.647472	0.850587	5.71833	9530036O11Rik;Dsh;HHG-1;Hhg1;Hx;Hxl3;M100081;ShhNC	sonic hedgehog
ENSMUSG00000026452	Syt2	0.863473	4.90805e-11	7.97453e-10	168.931	protein_coding	44.991	81.8495	4.59753	7.19096	9.09829	IP4BP;mKIAA4194;sytII	synaptotagmin II	This gene encodes a member of the synaptotagmin protein family. Synaptotagmin proteins are involved in membrane trafficking and are characterized by an N-terminal transmembrane region as well as tandem calcium binding domains. The encoded protein is able to bind inositol polyphosphate and is thought to be involved in synaptic function and neurotransmitter release. [provided by RefSeq, Sep 2017].
ENSMUSG00000048776	Pthlh	0.863096	2.4154e-07	1.67108e-06	59.6995	protein_coding	3.82837	6.94722	0.497222	0.871377	5.777	PLP;PTH-like;Pthrp	parathyroid hormone-like peptide	This gene encodes a member of the parathyroid family of hormones that possesses distinct paracrine and intracrine signaling roles such as regulation of circulating calcium, transplacental calcium transport, osteoclast inhibition, renal bicarbonate excretion and regulation of apoptosis. The encoded protein undergoes proteolytic processing to generate multiple active peptides with distinct signalin…
ENSMUSG00000033342	Plppr5	0.862968	2.73446e-11	4.7601e-10	180.561	protein_coding	28.8857	52.6029	2.1327	5.19291	9.32238	4833424O15Rik;Lppr5;PRG-5;Pap2d	phospholipid phosphatase related 5
ENSMUSG00000144151	ENSMUSG00000144151	0.862949	0.000833534	0.00267646	15.5846	lncRNA	1.58535	2.88454	0.672852	0.575829	2.57244		predicted gene, 69934
ENSMUSG00000039385	Cdh6	0.862236	1.53465e-12	3.87953e-11	249.259	protein_coding	28.9931	52.7677	2.21406	3.12828	10.4112	cad6	cadherin 6	This gene encodes a member of the cadherin family of calcium-dependent glycoproteins that mediate cell adhesion and regulate many morphogenetic events during development. The encoded preproprotein is further processed to generate a mature protein. Mice lacking the encoded protein exhibit delay in mesenchyme-to-epithelial conversion and a loss of nephrons. Multiple distinct genes of the cadherin f…
ENSMUSG00000005681	Apoa2	0.862088	0.0384303	0.0750656	5.61144	protein_coding	11.6123	21.1056	2.65666	12.1969	1.12456	Alp-2;Apo-AII;ApoA-II;ApoAII;Apoa-2;Hdl-1	apolipoprotein A-II	This gene encodes a component of high density lipoproteins (HDL). Mice lacking the encoded protein have low HDL-cholesterol levels, smaller HDL particles, increased clearance of triglyceride-rich lipoproteins and insulin hypersensitivity. Transgenic mice overexpressing the encoded protein have elevated levels of HDL-cholesterol and show increased susceptibility to atherosclerosis. Alternative spl…
ENSMUSG00000019080	Mfsd3	0.861558	4.73859e-08	3.78791e-07	73.9393	protein_coding	3.96131	7.23736	0.28312	0.854668	6.4216	2310010G13Rik	major facilitator superfamily domain containing 3
ENSMUSG00000095407	Tmem200c	0.860977	2.65158e-10	3.56559e-09	139.064	protein_coding	10.2686	18.6433	0.723717	1.76213	8.44787	EG622645;Gm6338	transmembrane protein 200C
ENSMUSG00000030062	Rpn1	0.860818	6.11874e-15	4.10162e-13	454.387	protein_coding	153.839	279.463	6.40845	14.0258	12.387	D6Wsu137e;Rpn-1	ribophorin I
ENSMUSG00000024647	Cbln2	0.860736	7.65124e-12	1.5942e-10	208.446	protein_coding	22.9211	41.6366	1.77285	3.01092	9.79746	6330593N19Rik;A730004O05	cerebellin 2 precursor protein	The protein encoded by this gene belongs to a family of secreted neuronal glycoproteins. The transcript is broadly expressed in the embryonic and adult brain with higher levels in some regions including the olfactory bulb, thalamus, and cerebral cortex. The protein can bind to presynaptic neurexins and induce synaptogenesis in cultured neurons. Null mutant mice are viable, fertile and do not disp…
ENSMUSG00000048040	Arxes2	0.860726	1.00555e-14	6.20596e-13	430.81	protein_coding	81.2584	147.597	4.59413	5.11472	12.2072	2900062L11Rik;Spc22/23;Spcs3	adipocyte-related X-chromosome expressed sequence 2
ENSMUSG00000015094	Npdc1	0.859908	3.61827e-15	2.67602e-13	480.67	protein_coding	215.623	391.385	7.81117	19.6239	12.5725	NPDC-1	neural proliferation, differentiation and control 1
ENSMUSG00000050505	Pcdh20	0.859658	1.22489e-08	1.10667e-07	87.7253	protein_coding	16.3375	29.7341	2.20076	3.97408	6.95598	C630015B17Rik;Pcdh13	protocadherin 20	This gene belongs to the protocadherin gene family, a subfamily of the cadherin superfamily. The encoded protein contains six extracellular cadherin domains, a transmembrane domain, and a cytoplasmic tail differing from those of the classical cadherins. The encoded protein may play a role in cell adhesion in the nervous system and has been shown to be specifically expressed in newly differentiate…
ENSMUSG00000046321	Hs3st2	0.859538	3.7018e-07	2.4796e-06	56.3438	protein_coding	10.3292	18.8432	1.93829	2.94504	5.60562	6430516N12Rik;A830061E14Rik	heparan sulfate (glucosamine) 3-O-sulfotransferase 2
ENSMUSG00000030091	Nup210	0.858296	3.34797e-11	5.696e-10	176.461	protein_coding	12.3394	22.3703	0.652294	1.8441	9.24443	9830001L10;Pom210;gp190;gp210	nucleoporin 210
ENSMUSG00000032523	Hhatl	0.857968	7.02435e-09	6.70517e-08	93.9772	protein_coding	7.81303	14.2127	0.741211	1.75724	7.17359	1110011D13Rik;Gup1;Mg56	hedgehog acyltransferase-like
ENSMUSG00000055022	Cntn1	0.857509	1.29211e-15	1.14486e-13	536.497	protein_coding	301.594	546.464	9.25768	23.7053	12.9412	CNTN;F3cam;usl	contactin 1
ENSMUSG00000063651	Cnfn	0.857431	0.0616643	0.111636	4.31176	protein_coding	4.05001	7.36128	0.978684	4.88729	0.952196
ENSMUSG00000032115	Hyou1	0.857004	8.51714e-13	2.43864e-11	265.992	protein_coding	23.3875	42.4002	1.57454	2.14766	10.6129	CBP-140;Cab140;Grp170;Orp150	hypoxia up-regulated 1
ENSMUSG00000049420	Tmem200a	0.856794	1.87496e-08	1.62273e-07	83.1785	protein_coding	5.79499	10.5153	0.727487	1.01222	6.78975	C030003D03Rik	transmembrane protein 200A
ENSMUSG00000021478	Drd1	0.856772	9.96887e-09	9.2018e-08	89.9988	protein_coding	16.0743	29.2078	2.3018	3.51328	7.03613	C030036C15Rik;Drd-1;Drd1a;Gpcr15	dopamine receptor D1
ENSMUSG00000026879	Gsn	0.85607	1.43127e-14	8.29027e-13	414.772	protein_coding	207.111	374.914	8.60654	21.4253	12.0814	ADF	gelsolin
ENSMUSG00000104802	Gm5869	0.855995	0.0033948	0.00924953	11.1336	processed_pseudogene	0.818598	1.4858	0.282521	0.45187	2.03388	EG545767	eukaryotic translation elongation factor 1 alpha 1 pseudogene
ENSMUSG00000054871	Tmem158	0.855943	6.55281e-13	1.95145e-11	273.774	protein_coding	59.088	107.041	3.83055	7.30884	10.7096	2310037P21Rik;Ris1	transmembrane protein 158
ENSMUSG00000132828	ENSMUSG00000132828	0.855803	0.0221585	0.0468764	6.18447	lncRNA	0.689041	1.28287	0.415341	0.544757	1.32905		predicted gene, 67220
ENSMUSG00000056553	Ptprn2	0.854734	4.57031e-05	0.000196965	28.099	protein_coding	5.79004	10.5301	1.0453	3.06702	3.70561	4930425H11Rik;IA2beta;PTP-NP;Phol;mKIAA0387;phogrin	protein tyrosine phosphatase receptor type N polypeptide 2
ENSMUSG00000074978	Actg-ps1	0.853835	0.0520702	0.0969672	4.52331	processed_pseudogene	1.8126	3.2705	0.564882	2.2756	1.01337	EG621269;Gm1841;Gm6208	actin, gamma, pseudogene 1
ENSMUSG00000022887	Masp1	0.853283	1.41423e-11	2.71005e-10	194.544	protein_coding	12.1834	22.0311	0.805787	1.25343	9.56702	CCPII;Crarf;Masp1/3	MBL associated serine protease 1
ENSMUSG00000050043	Tmx2	0.852276	4.09132e-14	1.9321e-12	370.366	protein_coding	110.636	199.775	4.44011	13.0234	11.714	2310042M24Rik;Txndc14	thioredoxin-related transmembrane protein 2
ENSMUSG00000020701	Tmem132e	0.852134	2.26363e-08	1.90941e-07	81.2283	protein_coding	6.04037	10.9197	0.663249	1.24023	6.7191	Gm644	transmembrane protein 132E
ENSMUSG00000010066	Cacna2d2	0.851666	5.99256e-15	4.04735e-13	455.403	protein_coding	48.3637	87.3013	2.04089	2.84333	12.3928	Cacna2d;a2d2;du;mKIAA0558;td;torpid	calcium channel, voltage-dependent, alpha 2/delta subunit 2
ENSMUSG00000033629	Hacd3	0.851447	4.48797e-14	2.06493e-12	366.679	protein_coding	116.923	211.059	7.9916	7.94142	11.6851	4930523M17Rik;B-ind1;Hcad3;Hspc121;Ptplad1	3-hydroxyacyl-CoA dehydratase 3
ENSMUSG00000117163	Gm5978	0.851072	0.0390015	0.0760401	5.12056	processed_pseudogene	1.57947	2.84809	0.6062	1.79748	1.11896	EG546797	40S ribosomal protein S2 pseudogene
ENSMUSG00000091735	Gpr62	0.850917	1.0618e-09	1.23197e-08	118.105	protein_coding	7.82828	14.1359	0.423047	1.53793	7.9094	4933402E03Rik	G protein-coupled receptor 62
ENSMUSG00000116272	Gm49540	0.850735	0.199274	0.293428	1.85733	lncRNA	1.4333	2.65359	0.331909	2.89016	0.532499
ENSMUSG00000080796	Gm9159	0.850586	0.092423	0.156217	3.30229	processed_pseudogene	1.55364	2.81358	0.574708	2.14909	0.806271
ENSMUSG00000049036	Tmem121	0.850441	7.96882e-12	1.65459e-10	207.5	protein_coding	16.8113	30.314	1.40201	1.47247	9.78131	2410008J05Rik;Hole	transmembrane protein 121
ENSMUSG00000039740	Alg2	0.849655	1.10626e-12	2.97295e-11	258.435	protein_coding	73.9522	133.287	1.55502	12.4726	10.5268	1110018A23Rik;1300013N08Rik;ALPG2;CDGIi;MNCb-5081	ALG2 alpha-1,3/1,6-mannosyltransferase
ENSMUSG00000080825	Gm14892	0.847347	0.0620886	0.112317	4.01468	processed_pseudogene	0.953785	1.73303	0.425049	1.3243	0.949556
ENSMUSG00000020598	Nrcam	0.846681	4.8183e-15	3.36867e-13	466.164	protein_coding	141.717	254.944	5.88482	11.184	12.4725	Bravo;C030017F07Rik;C130076O07Rik;mKIAA0343	neuronal cell adhesion molecule
ENSMUSG00000063873	Slc24a3	0.846541	1.9888e-12	4.80372e-11	242.208	protein_coding	54.2531	97.6087	2.48987	8.75851	10.3184	NCKX3	solute carrier family 24 (sodium/potassium/calcium exchanger), member 3
ENSMUSG00000091742	Gm5093	0.84638	0.00986741	0.0234072	8.26755	processed_pseudogene	1.53825	2.76925	0.522601	1.36257	1.63065	EG328825	ribosomal protein L11 pseudogene
ENSMUSG00000050967	Creg2	0.845816	2.15088e-10	2.98192e-09	142.491	protein_coding	30.3594	54.6615	3.47548	4.67311	8.5255	A830098L22Rik	cellular repressor of E1A-stimulated genes 2
ENSMUSG00000047428	Dlk2	0.845683	2.25186e-08	1.90292e-07	81.2806	protein_coding	10.3866	18.7151	1.63466	1.87233	6.72058	DLK-2;Egfl9	delta like non-canonical Notch ligand 2
ENSMUSG00000022868	Ahsg	0.845024	0.0549876	0.101492	4.60947	protein_coding	5.049	9.12262	1.64303	5.58209	0.993568
ENSMUSG00000096883	Shisa8	0.844967	9.53546e-08	7.12889e-07	67.5281	protein_coding	7.86592	14.0723	1.43963	1.49385	6.14698	Orf26;ckamp39	shisa family member 8
ENSMUSG00000048807	Slc35e4	0.84479	1.37737e-10	2.00261e-09	150.049	protein_coding	14.3069	25.6826	1.09143	2.41437	8.6984	A330108F03Rik	solute carrier family 35, member E4
ENSMUSG00000031210	Gpr165	0.844196	3.89865e-10	5.00919e-09	132.937	protein_coding	11.2746	20.2562	1.38713	0.790311	8.30023	6530406P05Rik	G protein-coupled receptor 165
ENSMUSG00000028444	Cntfr	0.844149	5.42528e-12	1.18272e-10	216.621	protein_coding	34.3087	61.5694	3.00718	3.84392	9.92712	Cntfralpha	ciliary neurotrophic factor receptor	This gene encodes the alpha subunit of the ciliary neurotrophic factor (CNTF) receptor that triggers the assembly of a trimolecular complex upon binding to CNTF, and initiate a downstream signaling process. The encoded preproprotein undergoes proteolytic processing to generate a glycosylphosphatidylinositol-linked cell surface protein. Mice lacking the encoded protein die shortly after birth and …
ENSMUSG00000047415	Gpr68	0.843793	1.01746e-07	7.57512e-07	66.9571	protein_coding	6.00521	10.8147	0.655768	1.51194	6.12061	Ogr1	G protein-coupled receptor 68
ENSMUSG00000019796	Lrp11	0.843763	5.80556e-13	1.76414e-11	277.44	protein_coding	74.9856	134.658	3.77569	10.6219	10.7535	1700034J19Rik;6330533B21;9830160H19Rik	low density lipoprotein receptor-related protein 11
ENSMUSG00000037798	Mat1a	0.843181	0.0709583	0.125446	3.83109	protein_coding	1.54839	2.77845	0.584419	1.9092	0.901544
ENSMUSG00000042817	Flt3	0.842351	3.12425e-08	2.57567e-07	77.9794	protein_coding	6.21241	11.1513	0.908384	1.01222	6.58911	B230315G04;CD135;Flk-2;Flk2;Flt-3;Ly72;wmfl	FMS-like tyrosine kinase 3
ENSMUSG00000084280	Gm11972	0.84181	0.00719533	0.0178073	9.01904	processed_pseudogene	0.859186	1.54545	0.219732	0.702679	1.7494		predicted gene 11972
ENSMUSG00000107728	Gm38910	0.841655	3.89705e-05	0.000170245	27.9775	lncRNA	2.31984	4.20012	0.382083	0.933291	3.76893		predicted gene, 38910
ENSMUSG00000063239	Grm4	0.841461	8.41508e-10	1.00409e-08	125.539	protein_coding	48.7535	87.2816	4.97992	10.4869	7.99823	Gprc1d;mGluR4	glutamate receptor, metabotropic 4
ENSMUSG00000079015	Serpina1c	0.841049	0.0215505	0.0458115	6.91891	protein_coding	4.43167	7.90657	1.20825	4.06719	1.33903	Pi3;Pi6;Skalp;Spi1-3;Spi1-6;Wap3	serine (or cysteine) peptidase inhibitor, clade A, member 1C
ENSMUSG00000000049	Apoh	0.840312	0.048289	0.0910532	4.64122	protein_coding	1.54123	2.79763	0.609205	1.95746	1.0407	B2GPI;beta-2-GPI;beta2-GPI	apolipoprotein H
ENSMUSG00000062044	Lmtk3	0.840244	2.4074e-13	8.3554e-12	305.511	protein_coding	51.4816	92.2043	3.09728	5.46038	11.078	aatyk3	lemur tyrosine kinase 3
ENSMUSG00000068923	Syt11	0.839999	3.83355e-15	2.77785e-13	477.708	protein_coding	870.055	1557.47	34.6462	63.3663	12.5563	1500004A13Rik;3632445O20Rik;5430404N14Rik;6530420C11Rik	synaptotagmin XI
ENSMUSG00000116637	Gm8130	0.839954	0.048018	0.090617	4.49459	processed_pseudogene	0.832002	1.50439	0.235975	1.09946	1.04279	EG666489	ribosomal protein S3 pseudogene
ENSMUSG00000006800	Sulf2	0.839843	2.69998e-14	1.36509e-12	387.366	protein_coding	65.2191	116.71	3.01967	5.82797	11.8648	2010004N24Rik;MSulf-2;mKIAA1247	sulfatase 2
ENSMUSG00000026411	Tmem9	0.839695	1.7077e-14	9.46267e-13	406.967	protein_coding	79.6446	142.55	2.73289	7.8712	12.024	1500015G18Rik	transmembrane protein 9
ENSMUSG00000051790	Nlgn2	0.838766	3.7388e-14	1.78922e-12	373.99	protein_coding	58.3703	104.395	3.18137	4.60468	11.7473	NL2;NLG2	neuroligin 2
ENSMUSG00000034648	Lrrn1	0.83849	2.07725e-15	1.72123e-13	510.021	protein_coding	85.3286	152.595	3.33632	4.59827	12.7642	2810047E21Rik;NLRR-1	leucine rich repeat protein 1, neuronal
ENSMUSG00000032259	Drd2	0.838301	5.35176e-08	4.21778e-07	72.7882	protein_coding	5.65211	10.104	0.957356	0.633256	6.37492	D2R;Drd-2	dopamine receptor D2
ENSMUSG00000028364	Tnc	0.838236	1.08933e-09	1.25544e-08	117.743	protein_coding	15.0616	26.9714	0.781406	3.4556	7.90121	C130033P17Rik;Hxb;TN;TN-C;Ten;cytotactin;tenascin-C	tenascin C
ENSMUSG00000026765	Lypd6b	0.838141	4.78501e-08	3.8199e-07	73.8461	protein_coding	4.43401	7.95686	0.563023	0.633623	6.41795	2310010M24Rik	LY6/PLAUR domain containing 6B
ENSMUSG00000047631	Apof	0.83811	0.00859568	0.0207956	8.54479	protein_coding	0.860847	1.55372	0.307936	0.655388	1.68203	LVIF	apolipoprotein F
ENSMUSG00000037996	Slc24a2	0.837981	7.81046e-11	1.2177e-09	160.18	protein_coding	89.0956	159.251	8.10571	17.1123	8.91446	2810021B17Rik;6330417K15Rik;Nckx2	solute carrier family 24 (sodium/potassium/calcium exchanger), member 2
ENSMUSG00000079055	Slc8a3	0.837953	9.78792e-11	1.48397e-09	156.081	protein_coding	11.1834	20.0233	0.820793	1.44006	8.82858	Ncx3	solute carrier family 8 (sodium/calcium exchanger), member 3
ENSMUSG00000059203	Il1rapl2	0.837759	0.000232558	0.000849279	20.267	protein_coding	1.64892	2.94885	0.313534	0.761851	3.07095		interleukin 1 receptor accessory protein-like 2
ENSMUSG00000084345	Rpl17-ps4	0.837473	0.0274869	0.0564046	5.97701	processed_pseudogene	2.01162	3.62034	0.391564	2.25456	1.24869	EG435787;Gm11215;Rpl17-ps;bN312B5.2	ribosomal protein L17, pseudogene 4
ENSMUSG00000029093	Sorcs2	0.837463	1.11663e-11	2.1938e-10	199.785	protein_coding	21.332	38.1284	1.70913	2.4167	9.6588	mKIAA1329	sortilin-related VPS10 domain containing receptor 2
ENSMUSG00000031105	Slc25a14	0.837434	3.04839e-10	4.01177e-09	136.816	protein_coding	36.0049	64.4086	3.49042	6.90649	8.39666	BMCP1;UCP5;UCP5L;UCP5S	solute carrier family 25 (mitochondrial carrier, brain), member 14
ENSMUSG00000121926	ENSMUSG00000121926	0.837028	7.10077e-09	6.76729e-08	93.8502	protein_coding	20.2153	36.1465	0.993827	6.36546	7.16959	5430428I19;B130007O04Rik;D930023J12Rik;Gm29907;Lam;Lamp	limbic system-associated membrane protein
ENSMUSG00000045045	Lrfn4	0.836816	6.46492e-11	1.0267e-09	163.692	protein_coding	16.6997	29.8469	1.11738	2.79223	8.98856	Salm3	leucine rich repeat and fibronectin type III domain containing 4
ENSMUSG00000024261	Syt4	0.836772	1.21401e-14	7.19485e-13	422.179	protein_coding	280.015	500.179	14.9219	20.736	12.143	SytIV	synaptotagmin IV	The protein encoded by this gene belongs to the synaptotagmin family. Members of this family are multi-domained, integral membrane proteins of synaptic vesicles, and are thought to serve as Ca2+ sensors in the process of vesicular trafficking and exocytosis. This gene is primarily expressed in the nervous tissues. [provided by RefSeq, Jul 2008].
ENSMUSG00000003316	Glg1	0.836258	6.06013e-14	2.68312e-12	354.951	protein_coding	203.973	364.178	9.36337	23.37	11.5714	CFR;CFR-1;ESL-1;MG-160;MG160;Selel	golgi apparatus protein 1
ENSMUSG00000035506	Slc12a8	0.836119	1.60362e-05	7.65302e-05	32.3846	protein_coding	2.05585	3.69003	0.410697	0.496364	4.11617	CCC9;E330020C02Rik	solute carrier family 12 (potassium/chloride transporters), member 8
ENSMUSG00000017300	Tnnc2	0.835681	0.0667704	0.119339	4.19215	protein_coding	9.92284	17.7601	1.91572	12.1051	0.923219
ENSMUSG00000027022	Xirp2	0.834818	0.0395787	0.0769225	4.87027	protein_coding	0.726577	1.31309	0.260194	0.900726	1.11395	2310003D02Rik;2310008C07Rik;A530024P18Rik;Cmya3;Gm352;Xin2	xin actin-binding repeat containing 2
ENSMUSG00000031212	Pgr15l	0.834713	0.00112462	0.0034915	14.5779	protein_coding	1.17297	2.1052	0.294906	0.630147	2.45699		G protein-coupled receptor 15-like
ENSMUSG00000045967	Gpr158	0.83421	3.7548e-10	4.84174e-09	133.521	protein_coding	42.2633	75.3866	3.03096	9.35407	8.315	5330427M13Rik;mGlyR;mKIAA1136	G protein-coupled receptor 158
ENSMUSG00000056755	Grm7	0.8341	2.54832e-10	3.43707e-09	139.707	protein_coding	23.9013	42.727	2.65719	3.54463	8.46381	6330570A01Rik;C030018L03;E130018M02Rik;Gpr1g;Gprc1g;SMN2;Tg(SMN2)89Ahmb;mGluR7	glutamate receptor, metabotropic 7
ENSMUSG00000006373	Pgrmc1	0.833569	1.50958e-14	8.63212e-13	412.403	protein_coding	149.04	265.594	7.26644	12.3445	12.0639	HPR6.6;PPMR;Vema;mPR	progesterone receptor membrane component 1
ENSMUSG00000110588	Gm45774	0.833274	0.00297095	0.00823467	12.5794	lncRNA	4.47265	8.02157	0.562461	3.48492	2.08435		predicted gene 45774
ENSMUSG00000031343	Gabra3	0.832569	2.57164e-09	2.71707e-08	106.22	protein_coding	27.0596	48.3501	3.77468	4.83953	7.5659	Gabra-3	gamma-aminobutyric acid type A receptor subunit alpha 3
ENSMUSG00000038319	Kcnh2	0.832515	1.12636e-10	1.67364e-09	153.575	protein_coding	14.5019	25.7665	1.69958	0.768622	8.77634	ERG1;LQT;Lqt2;M-erg;Merg1;merg1a;merg1b	potassium voltage-gated channel, subfamily H (eag-related), member 2
ENSMUSG00000049107	Ntf3	0.83225	4.15976e-05	0.000180971	27.6682	protein_coding	3.26574	5.83095	0.758485	1.22984	3.74239	HDNF;NGF-2;Nt3;Ntf-3	neurotrophin 3	This gene encodes a member of the neurotrophins that have a wide variety of functions in both neural and non-neural tissues. The encoded preproprotein undergoes proteolytic processing to generate a noncovalently linked homodimeric mature protein that can bind to the transmembrane receptor tyrosine kinases to initiate a series of signaling events. Mice lacking the encoded protein exhibit severe de…
ENSMUSG00000063455	D630045J12Rik	0.832233	2.65775e-11	4.64989e-10	181.147	protein_coding	19.6016	34.9184	1.72482	2.30436	9.33256	Kiaa1549;mKIAA1549	RIKEN cDNA D630045J12 gene
ENSMUSG00000093315	Mir5114	0.832028	0.00084121	0.00269654	15.5566	miRNA	1.06531	1.9189	0.342449	0.40518	2.56919	mmu-mir-5114;mu-mir-5114	microRNA 5114	microRNAs (miRNAs) are short (20-24 nt) non-coding RNAs that are involved in post-transcriptional regulation of gene expression in multicellular organisms by affecting both the stability and translation of mRNAs. miRNAs are transcribed by RNA polymerase II as part of capped and polyadenylated primary transcripts (pri-miRNAs) that can be either protein-coding or non-coding. The primary transcript …
ENSMUSG00000021091	Serpina3n	0.83157	5.59528e-07	3.62842e-06	54.4499	protein_coding	12.2211	21.6562	2.29026	3.36693	5.44028	Spi2-2;Spi2.2;Spi2/eb.4	serine (or cysteine) peptidase inhibitor, clade A, member 3N
ENSMUSG00000020654	Adcy3	0.830844	1.2225e-11	2.38087e-10	197.759	protein_coding	22.8113	40.6297	1.4769	3.29934	9.62326	AC3;ACIII;mKIAA0511	adenylate cyclase 3
ENSMUSG00000048970	C1galt1c1	0.830165	9.40054e-12	1.89776e-10	203.686	protein_coding	27.3367	48.642	2.13236	3.46563	9.72176	1500002I11Rik;C1GalT2;Cosmc	C1GALT1-specific chaperone 1
ENSMUSG00000021765	Fst	0.8298	6.70984e-05	0.000278121	25.4766	protein_coding	2.26213	4.04475	0.586311	0.680323	3.55577	FS	follistatin	The protein encoded by this gene binds to and negatively regulates activin, as well as other members of the transforming growth factor beta family, and acts to prevent uncontrolled cellular proliferation. This protein also contains a heparin-binding sequence. It is expressed in many of the tissues in which activin is synthesized and is thought to clear activin from the circulation by attachment t…
ENSMUSG00000058152	Chsy3	0.82862	3.07391e-07	2.08634e-06	57.7856	protein_coding	7.31908	13.0142	1.37435	1.53711	5.68061	4833446K15Rik	chondroitin sulfate synthase 3
ENSMUSG00000039427	Alg1	0.828124	1.79241e-10	2.54003e-09	145.541	protein_coding	19.9619	35.4873	2.28943	2.33108	8.59516	HMAT1;HMT1	ALG1 chitobiosyldiphosphodolichol beta-mannosyltransferase
ENSMUSG00000038115	Ano2	0.827603	0.000550739	0.0018466	17.0347	protein_coding	1.72494	3.08719	0.480249	0.828691	2.73363	Tmem16b	anoctamin 2
ENSMUSG00000000560	Gabra2	0.827478	2.07451e-05	9.64906e-05	44.0625	protein_coding	107.313	190.63	18.1162	33.3046	4.01551	C630048P16Rik;Gabra-2	gamma-aminobutyric acid type A receptor subunit alpha 2
ENSMUSG00000031149	Praf2	0.827334	1.49129e-12	3.79134e-11	250.05	protein_coding	32.3061	57.351	2.00933	3.68315	10.4212	DXImx39e;JM4;Sfc20	PRA1 domain family 2
ENSMUSG00000022564	Grina	0.826776	2.70552e-15	2.09625e-13	495.835	protein_coding	213.71	379.101	7.27667	15.8163	12.6786	1110025J15Rik;Lag;Tmbim3	glutamate receptor, ionotropic, N-methyl D-aspartate-associated protein 1 (glutamate binding)
ENSMUSG00000124710	ENSMUSG00000124710	0.826638	0.0171498	0.0377689	6.82905	lncRNA	1.24258	2.20869	0.27495	1.35268	1.42287		predicted gene, 66512
ENSMUSG00000036957	Lrfn3	0.826581	1.58772e-12	3.99115e-11	248.326	protein_coding	19.5207	34.6098	1.11463	1.79947	10.3989	A530045B06Rik;SALM4	leucine rich repeat and fibronectin type III domain containing 3
ENSMUSG00000094500	Smim18	0.82635	1.86049e-05	8.74911e-05	31.6157	protein_coding	3.44303	6.1429	0.946423	0.573145	4.05804	2700090O03Rik	small integral membrane protein 18
ENSMUSG00000053004	Hrh1	0.826079	3.30473e-10	4.31423e-09	135.536	protein_coding	7.03249	12.4772	0.531248	0.520032	8.3651	Bphs;H1R;HH1R;Hir	histamine receptor H1
ENSMUSG00000027004	Frzb	0.825936	3.8475e-07	2.56663e-06	56.0478	protein_coding	10.9114	19.4176	1.28731	3.77637	5.59064	Frp;Sfrp3;frezzled;fritz;frzb-1	frizzled-related protein
ENSMUSG00000058454	Dhcr7	0.825836	8.86035e-12	1.8103e-10	205.044	protein_coding	38.4935	68.2694	2.62068	5.63925	9.74225		7-dehydrocholesterol reductase
ENSMUSG00000049112	Oxtr	0.825622	4.26362e-06	2.28885e-05	39.7615	protein_coding	3.24559	5.76875	0.297202	1.12436	4.64038	OTR	oxytocin receptor
ENSMUSG00000067235	H2-Q10	0.825438	0.112421	0.183889	2.91467	protein_coding	1.63029	2.92606	0.353693	2.47421	0.735445
ENSMUSG00000062257	Opcml	0.824007	8.9366e-12	1.81775e-10	204.847	protein_coding	97.2235	172.241	8.92434	11.7013	9.74047	2900075O15Rik;3732419F12;B930023M13Rik;C230027C17;Gm181;Obcam	opioid binding protein/cell adhesion molecule-like
ENSMUSG00000076439	Mog	0.823901	1.78225e-12	4.38771e-11	245.168	protein_coding	173.787	307.652	10.6121	24.7904	10.3578	B230317G11Rik	myelin oligodendrocyte glycoprotein
ENSMUSG00000041710	Trpc5	0.823494	0.000592704	0.00197518	16.7745	protein_coding	1.34568	2.40744	0.422749	0.422976	2.70439	CCE2;TRP-5;TRP5;Trrp5	transient receptor potential cation channel, subfamily C, member 5
ENSMUSG00000115503	Gm6392	0.823175	0.0356045	0.0703987	5.1634	processed_pseudogene	1.05464	1.8722	0.341046	1.22963	1.15244	EG623094	eukaryotic translation elongation factor 1 alpha 1 pseudogene
ENSMUSG00000035199	Arl6ip5	0.823123	1.08861e-14	6.64978e-13	427.154	protein_coding	99.699	176.416	2.38855	9.61323	12.1772	5930404D22Rik;Aip-5;Gtrap3-18;addiscin	ADP-ribosylation factor-like 6 interacting protein 5
ENSMUSG00000031952	Chst5	0.823073	0.00216873	0.00625155	12.4815	protein_coding	0.854192	1.52224	0.259979	0.37165	2.20401	GST-4;Gn6st-3;I-GlcNAc-6-ST	carbohydrate sulfotransferase 5
ENSMUSG00000058897	Col25a1	0.822712	2.82261e-09	2.94915e-08	105.032	protein_coding	20.4264	36.1851	2.84694	3.38988	7.5303	2700062B08Rik;CLAC-P	collagen, type XXV, alpha 1
ENSMUSG00000068614	Actc1	0.822707	0.076601	0.133691	3.75075	protein_coding	2.66421	4.69718	0.907212	3.31932	0.873897
ENSMUSG00000024579	Pcyox1l	0.822471	1.24457e-13	4.86361e-12	328.283	protein_coding	36.8562	65.2549	2.25668	2.2612	11.313	C630049M13	prenylcysteine oxidase 1 like
ENSMUSG00000038296	Galnt18	0.821991	5.70456e-09	5.53688e-08	96.4087	protein_coding	15.5436	27.5537	1.87985	3.25499	7.25673	2900011G21Rik;Galntl4;galNAc-T18;mpp-GalNAc-T18(O18)	polypeptide N-acetylgalactosaminyltransferase 18
ENSMUSG00000056328	Myh1	0.821849	0.047123	0.0892117	4.6551	protein_coding	1.40694	2.47374	0.561993	1.60159	1.04958	A530084A17Rik;IId;IId/x;MHC-2X/D;MHC2X/D;MYHC-IIX;MdMs;MyHC-IId/x;MyHC-IIx/d;Myhs-f;Myhs-f2;Myhsf2	myosin, heavy polypeptide 1, skeletal muscle, adult
ENSMUSG00000024807	Syvn1	0.821559	3.48587e-14	1.7e-12	376.831	protein_coding	33.489	59.1492	1.47002	1.96692	11.7695	1200010C09Rik;D530017H19Rik;Hrd1	synovial apoptosis inhibitor 1, synoviolin
ENSMUSG00000020048	Hsp90b1	0.820932	7.43598e-14	3.18395e-12	347.167	protein_coding	409.063	722.629	23.3461	37.9402	11.497	ERp99;GRP94;TA-3;Targ2;Tra-1;Tra1;endoplasmin;gp96	heat shock protein 90, beta (Grp94), member 1
ENSMUSG00000111602	Gm32014	0.820843	0.00185382	0.00544107	12.9774	lncRNA	0.670592	1.19009	0.120357	0.308106	2.26432		predicted gene, 32014
ENSMUSG00000019848	Popdc3	0.82062	0.000640316	0.00211759	16.5118	protein_coding	0.789674	1.40868	0.170211	0.22168	2.67416	Pop3	popeye domain containing 3
ENSMUSG00000064338	mt-Tv	0.820121	0.000220528	0.000810807	20.4736	Mt_tRNA	3.02575	5.31836	0.781709	1.42159	3.09108		tRNA-Val
ENSMUSG00000002588	Pon1	0.820053	0.0111611	0.0260378	7.86567	protein_coding	0.923932	1.63747	0.251964	0.837248	1.5844	Pon	paraoxonase 1
ENSMUSG00000039611	Pgap4	0.820023	7.56199e-12	1.58418e-10	208.72	protein_coding	54.3986	96.1328	4.67996	6.57864	9.8002	2810432L12Rik;9330170P15Rik;Tmem246	post-GPI attachment to proteins GalNAc transferase 4
ENSMUSG00000101199	Gm9687	0.81976	0.0211956	0.0451887	6.33435	processed_pseudogene	1.22334	2.16172	0.546278	1.10303	1.34497	676712	ribosomal protein S8 pseudogene
ENSMUSG00000045062	Pcdhb7	0.819679	3.00746e-09	3.10962e-08	104.23	protein_coding	11.1114	19.6199	1.38939	1.69291	7.50729	Pcdhb4B;PcdhbG	protocadherin beta 7
ENSMUSG00000138427	ENSMUSG00000138427	0.819612	0.0459652	0.0874082	4.67136	lncRNA	1.2249	2.17603	0.330477	1.52745	1.05845		predicted gene, 39011
ENSMUSG00000048347	Pcdhb18	0.819324	7.40985e-08	5.66275e-07	69.7866	protein_coding	6.04735	10.6625	0.943074	0.819784	6.24697	Pcdhb9;PcdhbR	protocadherin beta 18
ENSMUSG00000028958	Tmub1	0.819166	1.80794e-10	2.55798e-09	145.396	protein_coding	15.2121	26.8224	1.18001	2.43964	8.5921	2010004O20Rik;Hops	transmembrane and ubiquitin-like domain containing 1
ENSMUSG00000042763	Maneal	0.818837	1.57551e-12	3.97163e-11	248.539	protein_coding	15.5829	27.5004	0.71447	1.12551	10.401	Gm50	mannosidase, endo-alpha-like
ENSMUSG00000026335	Pam	0.818488	2.14125e-13	7.60398e-12	309.443	protein_coding	76.8247	135.491	3.82371	8.92278	11.119	PHM	peptidylglycine alpha-amidating monooxygenase
ENSMUSG00000028883	Sema3a	0.8183	1.07459e-09	1.24307e-08	117.935	protein_coding	11.4998	20.2588	1.13832	1.81116	7.90551	Hsema-I;SEMA1;SemD;Semad;coll-1	sema domain, immunoglobulin domain (Ig), short basic domain, secreted, (semaphorin) 3A
ENSMUSG00000083282	Ctsf	0.817951	1.30309e-13	5.03732e-12	326.647	protein_coding	38.1183	67.1871	2.34293	2.24626	11.2978		cathepsin F
ENSMUSG00000102796	Gm37711	0.817699	4.59272e-05	0.000197787	27.2154	TEC	1.19087	2.10353	0.115222	0.266736	3.7038		predicted gene, 37711
ENSMUSG00000112007	Gm18119	0.817282	0.0176321	0.0386314	6.72717	transcribed_processed_pseudogene	1.02872	1.81239	0.360387	0.985594	1.41306		ribosomal protein L15 pseudogene
ENSMUSG00000028381	Ugcg	0.817117	3.39428e-13	1.11674e-11	294.252	protein_coding	70.5489	124.349	3.76154	8.10479	10.952	Epcs21;GlcT-1;Ugcgl	UDP-glucose ceramide glucosyltransferase
ENSMUSG00000025544	Tm9sf2	0.817075	8.43531e-14	3.53572e-12	342.451	protein_coding	103.282	181.991	5.16628	10.0233	11.4515	1500001N15Rik;D14Ertd64e;P76	transmembrane 9 superfamily member 2
ENSMUSG00000043857	Mgat5b	0.816984	1.23033e-12	3.25264e-11	255.421	protein_coding	40.6485	71.663	2.52778	4.6821	10.4878	C330018B01;GNT-Vb;GnT-IX;GnTVB;Vb;glcNAc-T	mannoside acetylglucosaminyltransferase 5, isoenzyme B
ENSMUSG00000052133	Sema5b	0.816421	4.18631e-06	2.24937e-05	39.8702	protein_coding	3.61316	6.36278	0.637476	0.98007	4.64794	SemG;Semag;mKIAA1445	sema domain, seven thrombospondin repeats (type 1 and type 1-like), transmembrane domain (TM) and short cytoplasmic domain, (semaphorin) 5B
ENSMUSG00000027963	Extl2	0.816241	3.16211e-14	1.5591e-12	380.818	protein_coding	69.0036	121.541	2.34081	6.5867	11.8071	3000001D04Rik	exostosin-like glycosyltransferase 2
ENSMUSG00000020241	Col6a2	0.816043	1.84123e-05	8.67446e-05	31.6679	protein_coding	6.00411	10.5201	1.49157	2.18912	4.06176	Col6a-2	collagen, type VI, alpha 2
ENSMUSG00000051243	Islr2	0.815866	1.11445e-09	1.28273e-08	117.424	protein_coding	15.2933	26.8941	1.83411	2.21748	7.89186	B930052A04Rik;Linx;Mbu-3;mKIAA1465	immunoglobulin superfamily containing leucine-rich repeat 2
ENSMUSG00000005514	Por	0.815148	1.49906e-14	8.59939e-13	412.714	protein_coding	44.9894	79.1476	1.51506	3.10462	12.0655	4933424M13Rik;CPR;CYPOR;P450R	cytochrome p450 oxidoreductase
ENSMUSG00000021943	Gdf10	0.814798	1.22508e-09	1.3957e-08	116.106	protein_coding	28.4536	50.083	2.08209	6.76877	7.85521	Bmp3b	growth differentiation factor 10	This gene encodes a secreted ligand of the TGF-beta (transforming growth factor-beta) superfamily of proteins. Ligands of this family bind various TGF-beta receptors leading to recruitment and activation of SMAD family transcription factors that regulate gene expression. The encoded preproprotein is proteolytically processed to generate each subunit of the disulfide-linked homodimer. This protein…
ENSMUSG00000003273	Car11	0.813554	2.40138e-09	2.5568e-08	107.102	protein_coding	31.504	55.5054	3.61151	6.69351	7.5923	Ca11	carbonic anhydrase 11
ENSMUSG00000037260	Hgsnat	0.813527	5.73559e-12	1.23533e-10	215.278	protein_coding	35.0595	61.6133	3.18516	2.88119	9.90822	9430010M12Rik;D8Ertd354e;Tmem76	heparan-alpha-glucosaminide N-acetyltransferase
ENSMUSG00000050121	Opalin	0.813381	3.57602e-11	6.00973e-10	175.139	protein_coding	30.4736	53.6121	1.94074	5.17179	9.22115	Tmem10;Tmp10	oligodendrocytic myelin paranodal and inner loop protein
ENSMUSG00000066189	Cacng3	0.812936	1.07264e-08	9.85171e-08	99.3299	protein_coding	48.2835	84.9257	5.82629	10.1603	7.00649		calcium channel, voltage-dependent, gamma subunit 3
ENSMUSG00000117515	Gm6883	0.812289	0.0026938	0.00756886	11.8155	processed_pseudogene	1.6772	2.94083	0.414883	1.18156	2.12097	EG628477	ribosomal protein L6 pseudogene
ENSMUSG00000021536	Adcy2	0.81172	7.07899e-11	1.1163e-09	161.997	protein_coding	66.4876	116.85	7.53503	7.70933	8.95222	mKIAA1060	adenylate cyclase 2
ENSMUSG00000079915	Gm16073	0.811327	0.0632697	0.114038	3.993	processed_pseudogene	1.13594	2.02376	0.316671	1.50473	0.942949
ENSMUSG00000004207	Psap	0.810907	1.53299e-14	8.68274e-13	411.721	protein_coding	661.218	1159.97	34.2067	44.1075	12.0613	SGP-1	prosaposin	This gene encodes a multifunctional glycoprotein that plays a role in the intracellular metabolism of various sphingolipids or secreted into the plasma, milk or cerebrospinal fluid. The encoded protein undergoes proteolytic processing to generate four different polypeptides known as saposin A, B, C or D, that are required for the hydrolysis of certain sphingolipids by lysosomal hydrolases. Altern…
ENSMUSG00000034212	Ankmy1	0.81046	0.000760397	0.00246506	15.8992	protein_coding	2.29781	3.99695	0.903007	0.835536	2.60817	4930483I10Rik;ZMYND13	ankyrin repeat and MYND domain containing 1
ENSMUSG00000025089	Gfra1	0.810456	4.35587e-13	1.37985e-11	286.324	protein_coding	22.6259	39.7091	1.14372	1.59921	10.8602	GFRalpha-1	glial cell line derived neurotrophic factor family receptor alpha 1	This gene encodes a transmembrane protein that functions as the receptor for glial cell line derived neurotrophic factor (GDNF). The encoded protein undergoes proteolytic processing to generate a glycosylphosphatidylinositol-anchored cell surface coreceptor that forms a complex with the Ret tyrosine kinase in GDNF signaling pathway. Mice lacking the encoded protein exhibit deficits in the kidneys…
ENSMUSG00000046999	1110032F04Rik	0.808726	2.34563e-07	1.62721e-06	59.9325	protein_coding	8.46929	14.8714	0.571769	2.69984	5.78856		RIKEN cDNA 1110032F04 gene
ENSMUSG00000031425	Plp1	0.808175	8.36399e-14	3.51405e-12	342.767	protein_coding	3806.59	6665.33	150.533	365.735	11.4542	DM20;Plp;jimpy;jp;msd;rsh	proteolipid protein (myelin) 1
ENSMUSG00000004031	Brinp2	0.808043	1.29345e-12	3.37466e-11	254.014	protein_coding	35.752	62.5948	1.70829	4.45243	10.4718	6430517E21Rik;Fam5b;mKIAA1747	bone morphogenic protein/retinoic acid inducible neural-specific 2
ENSMUSG00000042078	Svop	0.807971	5.6956e-13	1.73941e-11	278.023	protein_coding	41.8886	73.3717	1.90764	4.94811	10.7596	1110030H18Rik;msvop	SV2 related protein
ENSMUSG00000031791	Tmem38a	0.807909	5.95218e-13	1.79953e-11	276.681	protein_coding	35.6704	62.467	2.0401	3.51741	10.7448	1110001E17Rik;SPR-27;TRIC-A;mg33a	transmembrane protein 38A
ENSMUSG00000098275	Gm18014	0.807449	0.0516556	0.0963617	4.40774	processed_pseudogene	1.17464	2.06067	0.296324	1.45363	1.0161		ribosomal protein S2 pseudogene
ENSMUSG00000144135	ENSMUSG00000144135	0.80728	0.00156453	0.00468575	13.5019	lncRNA	1.42812	2.5258	0.628491	0.300674	2.32922		predicted gene, 59379
ENSMUSG00000019894	Slc6a15	0.80721	1.42992e-11	2.73069e-10	194.298	protein_coding	39.4683	69.1228	2.28391	6.19059	9.56373	v7-3	solute carrier family 6 (neurotransmitter transporter), member 15
ENSMUSG00000026442	Nfasc	0.807036	4.0211e-10	5.15172e-09	138.79	protein_coding	184.128	322.226	10.4214	43.8531	8.28805	D430023G06Rik;NF;mKIAA0756	neurofascin	This gene encodes an L1 family immunoglobulin cell adhesion molecule with multiple IGcam and fibronectin domains. The protein functions in neurite outgrowth, neurite fasciculation, and organization of the axon initial segment (AIS) and nodes of Ranvier on axons during early development. Both the AIS and nodes of Ranvier contain high densities of voltage-gated Na+ (Nav) channels which are clustere…
ENSMUSG00000033676	Gabrb3	0.806213	1.06807e-10	1.59702e-09	154.516	protein_coding	84.1149	147.215	7.35209	14.8195	8.79669	A230092K12Rik;Cp1;Gabrb-3;beta3	GABRB3, gamma-aminobutyric acid type A receptor subunit beta 3
ENSMUSG00000053025	Sv2b	0.805294	8.38086e-12	1.72812e-10	206.327	protein_coding	187.161	327.193	16.6467	21.7582	9.76243	A830038F04Rik;mKIAA0735	synaptic vesicle glycoprotein 2b
ENSMUSG00000055078	Gabra5	0.805157	1.57892e-09	1.74982e-08	112.638	protein_coding	31.5067	55.1454	4.22095	4.75626	7.75701	A230018I05Rik	gamma-aminobutyric acid type A receptor subunit alpha 5
ENSMUSG00000034863	Ano8	0.804698	5.65382e-13	1.7331e-11	278.248	protein_coding	34.2097	59.8034	2.34931	2.23871	10.7612	Tmem16h	anoctamin 8
ENSMUSG00000095334	Gm21984	0.804317	3.99463e-05	0.000174295	27.8612	lncRNA	2.10539	3.68778	0.450502	0.556516	3.75871		predicted gene 21984
ENSMUSG00000046719	Nxph3	0.804251	7.5461e-07	4.76739e-06	51.0706	protein_coding	6.24362	10.9503	0.930397	1.66629	5.32172		neurexophilin 3
ENSMUSG00000017664	Slc35c2	0.803909	8.71568e-12	1.78891e-10	205.426	protein_coding	15.7424	27.4764	1.21639	0.832603	9.74741	CGI-15;D2Wsu58e;Ovcov1	solute carrier family 35, member C2
ENSMUSG00000030302	Atp2b2	0.8039	2.94024e-14	1.46586e-12	383.82	protein_coding	421.772	736.34	22.1166	32.7213	11.8339	D6Abb2e;Gena300;PMCA2;Tmy;dfw;jog;wms;wri	ATPase, Ca++ transporting, plasma membrane 2
ENSMUSG00000016150	Tenm1	0.803877	1.59853e-13	6.0106e-12	319.462	protein_coding	55.3632	96.6515	3.08553	4.59985	11.2211	Odz1;Odz2;TCAP-1;Ten-m1;ten-1	teneurin transmembrane protein 1
ENSMUSG00000027375	Mal	0.803734	3.74078e-13	1.21291e-11	291.138	protein_coding	323.627	564.983	12.7025	42.9158	10.9162	Mpv17;Vip17	myelin and lymphocyte protein, T cell differentiation protein	This gene encodes a highly hydrophobic integral membrane protein belonging to the MAL family of proteolipids. The encoded protein has been localized to the endoplasmic reticulum of T-cells and is a candidate linker protein in T-cell signal transduction. In addition, this proteolipid is localized in compact myelin of cells in the nervous system and has been implicated in myelin biogenesis and/or f…
ENSMUSG00000061816	Myl1	0.803659	0.0643706	0.115631	4.28721	protein_coding	13.5528	23.6176	3.59977	14.7255	0.936926
ENSMUSG00000052423	B4galt3	0.803391	5.54261e-11	8.94515e-10	166.6	protein_coding	28.3687	49.5005	2.36432	3.9859	9.04841	9530061M23Rik;ESTM26;ESTM6	UDP-Gal:betaGlcNAc beta 1,4-galactosyltransferase, polypeptide 3
ENSMUSG00000106135	Gm6543	0.802885	0.0286587	0.0585007	5.58798	processed_pseudogene	0.873886	1.53776	0.266152	0.965801	1.23284	EG625004	predicted gene 6543
ENSMUSG00000040136	Abcc8	0.802664	4.85197e-08	3.86473e-07	73.7117	protein_coding	7.80029	13.6505	0.941885	1.61512	6.41288	D930031B21Rik;SUR1;Sur	ATP-binding cassette, sub-family C member 8
ENSMUSG00000009376	Met	0.802188	2.66239e-05	0.000120759	29.817	protein_coding	2.92952	5.11937	0.590408	0.964903	3.91808	HGF;HGFR;Par4;c-Met	met proto-oncogene
ENSMUSG00000005672	Kit	0.80146	9.2217e-12	1.86708e-10	204.126	protein_coding	35.3315	61.6136	3.17597	3.16469	9.72884	Bs;CD117;Fdc;Gsfsco1;Gsfsco5;Gsfsow3;SCO1;SCO5;SOW3;Ssm;Tr-kit;W;c-KIT	KIT proto-oncogene receptor tyrosine kinase	The c-Kit proto-oncogene is the cellular homolog of the transforming gene of a feline retrovirus (v-Kit). The c-kit protein includes characteristics of a protein kinase transmembrane receptor. Alternatively spliced transcript variants encoding different isoforms have been found for this gene. [provided by RefSeq, Jul 2008].
ENSMUSG00000023909	Paqr4	0.80113	4.34922e-13	1.37985e-11	286.372	protein_coding	25.2677	44.0623	1.07825	2.22741	10.8602	1500004C10Rik	progestin and adipoQ receptor family member IV
ENSMUSG00000067370	B3galt4	0.800617	1.05442e-05	5.24657e-05	34.6115	protein_coding	2.10233	3.65579	0.377498	0.324297	4.28012	Gal-T2;Galt2	UDP-Gal:betaGlcNAc beta 1,3-galactosyltransferase, polypeptide 4
ENSMUSG00000004383	Large1	0.800534	1.80821e-12	4.4455e-11	244.776	protein_coding	29.8738	52.0883	2.07907	2.57036	10.3521	BPFD#36;Gyltl1a;Large;Mbp-1;Mbp1;enr;fg;froggy;myd	LARGE xylosyl- and glucuronyltransferase 1
ENSMUSG00000031302	Nlgn3	0.800163	3.71697e-14	1.78429e-12	374.226	protein_coding	72.7151	126.673	3.67656	5.01956	11.7485	A230085M13Rik;HNL3;NL3;NLG3	neuroligin 3
ENSMUSG00000031808	Slc27a1	0.799329	2.40618e-12	5.68152e-11	237.145	protein_coding	40.2532	70.0047	3.08812	3.78521	10.2455	FATP1;Fatp;Vlc27a1	solute carrier family 27 (fatty acid transporter), member 1
ENSMUSG00000052229	Gpr17	0.799016	3.53477e-11	5.95158e-10	175.372	protein_coding	19.2693	33.4764	1.79761	1.64371	9.22537		G protein-coupled receptor 17
ENSMUSG00000099519	Gm29253	0.798949	8.29393e-12	1.71217e-10	206.571	lncRNA	20.2166	35.2185	1.41017	1.9638	9.76645		predicted gene 29253
ENSMUSG00000114738	Gm41041	0.798577	0.0442482	0.0846467	4.73598	processed_pseudogene	1.23199	2.16752	0.315456	1.45691	1.07239		predicted gene, 41041
ENSMUSG00000068696	Gpr88	0.797888	1.25556e-09	1.42499e-08	120.927	protein_coding	71.8569	125.015	7.79623	12.574	7.84619	Strg	G-protein coupled receptor 88
ENSMUSG00000020251	Glt8d2	0.797268	2.01909e-07	1.41884e-06	61.1492	protein_coding	6.84267	11.9434	1.28525	0.799504	5.84807	1110021D20Rik	glycosyltransferase 8 domain containing 2
ENSMUSG00000020216	Jsrp1	0.797134	0.00106456	0.00332406	14.7593	protein_coding	1.3429	2.33117	0.440689	0.471634	2.47833	2300003C06Rik;2310032K21Rik;JP-45;JP45	junctional sarcoplasmic reticulum protein 1
ENSMUSG00000042581	Thsd7b	0.797056	2.70132e-06	1.52086e-05	42.5492	protein_coding	3.00181	5.20638	0.38832	0.71097	4.81791	1700074E13Rik;B930082A18;D130067I03Rik	thrombospondin, type I, domain containing 7B
ENSMUSG00000033579	Fa2h	0.797004	1.37845e-11	2.64999e-10	195.102	protein_coding	47.9674	83.3292	3.29162	7.11189	9.57676	FAAH;Faxdc1;G630055L08Rik	fatty acid 2-hydroxylase
ENSMUSG00000040373	Cacng5	0.79693	1.95445e-09	2.12391e-08	109.793	protein_coding	12.2731	21.3721	0.905435	2.31002	7.67286		calcium channel, voltage-dependent, gamma subunit 5
ENSMUSG00000022561	Gpaa1	0.796542	3.55215e-13	1.15804e-11	292.796	protein_coding	17.1215	29.7434	0.580507	0.629765	10.9363	mGAA1	GPI anchor attachment protein 1
ENSMUSG00000037190	Cyb561d2	0.795305	3.93587e-10	5.04976e-09	132.789	protein_coding	8.70523	15.0964	0.781791	0.535641	8.29673	Tsp10	cytochrome b-561 domain containing 2
ENSMUSG00000117468	Gm7059	0.795004	0.0847804	0.145638	3.44404	processed_pseudogene	1.50266	2.61765	0.416291	2.09965	0.836726
ENSMUSG00000034757	Tmub2	0.794939	1.32427e-11	2.55959e-10	195.986	protein_coding	30.3829	52.6219	2.99307	1.94421	9.59183	2010008E23Rik	transmembrane and ubiquitin-like domain containing 2	This gene encodes a predicted multi-pass membrane protein that features a C-terminal ubiquitin-related domain. This gene may be expressed in cone photoreceptors in the retina. Alternative splicing results in multiple transcript variants encoding different isoforms. [provided by RefSeq, Oct 2014].
ENSMUSG00000015342	Xk	0.794803	1.37318e-09	1.54379e-08	114.536	protein_coding	16.6594	28.9438	1.64124	2.98189	7.81141	1810038K19Rik;XRG1;Xkh	X-linked Kx blood group
ENSMUSG00000063875	Rps6-ps1	0.794342	0.0297973	0.0605487	5.79039	processed_pseudogene	2.31487	4.04716	0.991774	2.17336	1.2179	Gm10137	ribosomal protein S6, pseudogene 1
ENSMUSG00000024957	Kcnk4	0.794238	1.2883e-06	7.7402e-06	47.3636	protein_coding	2.35281	4.09203	0.23747	0.283705	5.11125	TRAAK;TRAAKt	potassium channel, subfamily K, member 4
ENSMUSG00000041571	Selenow	0.793991	2.61812e-13	8.95968e-12	302.724	protein_coding	470.468	815.811	22.6218	54.1557	11.0477	Sepw1;selW	selenoprotein W	This gene encodes a selenoprotein containing a selenocysteine (Sec) residue, which is encoded by the UGA codon that normally signals translation termination. The 3' UTRs of selenoprotein mRNAs contain a conserved stem-loop structure, the Sec insertion sequence (SECIS) element that is necessary for the recognition of UGA as a Sec codon rather than as a stop signal. This protein is highly expressed…
ENSMUSG00000034220	Gpc1	0.793892	1.76949e-12	4.3623e-11	245.363	protein_coding	32.7202	56.7022	1.88907	3.37158	10.3603		glypican 1
ENSMUSG00000035206	Sppl2b	0.793668	1.03735e-11	2.05609e-10	201.448	protein_coding	16.1107	27.9309	0.585905	1.92459	9.68696	3110056O03Rik;PSL1	signal peptide peptidase like 2B
ENSMUSG00000049928	Glp2r	0.792961	0.00370789	0.0100036	10.8746	protein_coding	0.890905	1.54844	0.280396	0.465542	1.99984	9530092J08Rik;GLP-2	glucagon-like peptide 2 receptor
ENSMUSG00000004113	Cacna1b	0.792115	1.08546e-13	4.36573e-12	333.201	protein_coding	46.0958	79.8755	1.88044	4.0132	11.3599	BIII;Cav2.2;Cchn1a;alpha(1B)	calcium channel, voltage-dependent, N type, alpha 1B subunit
ENSMUSG00000044288	Cnr1	0.791106	1.2351e-15	1.11085e-13	539.081	protein_coding	123.708	214.064	2.94143	6.69375	12.9543	CB-R;CB1;CB1A;CB1B;CB1R	cannabinoid receptor 1
ENSMUSG00000002279	Lmf1	0.790341	2.8384e-07	1.93899e-06	58.4125	protein_coding	6.34593	11.035	0.935942	1.35829	5.71242	2400010G15Rik;Tmem112;cld	lipase maturation factor 1
ENSMUSG00000002190	Clgn	0.790104	1.69184e-10	2.4128e-09	146.519	protein_coding	15.6238	27.0546	1.12083	2.36041	8.61748	4930459O04Rik;A2/6;Cln	calmegin	This gene belongs to the calreticulin family, which includes calreticulin, calnexin, and calmegin, and encodes a calcium-binding molecular chaperone specifically expressed in pachytene stage male germ cells. It is required for the proper folding of newly synthesized membrane proteins in the endoplasmic reticulum including those critical for sperm migration from the uterus into the oviduct and spe…
ENSMUSG00000021130	Galnt16	0.789759	1.39065e-12	3.56589e-11	251.989	protein_coding	28.5647	49.3801	1.34969	3.03362	10.4478	5730405L21Rik;Galntl1;galNAc-T16;mpp-GalNAc-T16	polypeptide N-acetylgalactosaminyltransferase 16
ENSMUSG00000028830	AU040320	0.789654	1.99177e-10	2.78505e-09	143.769	protein_coding	29.4025	50.8438	2.53348	4.91283	8.55517	A730047D20Rik;AAVR;Kiaa0319l	expressed sequence AU040320
ENSMUSG00000008140	Emc10	0.789069	6.871e-12	1.45363e-10	210.972	protein_coding	90.0833	155.633	4.10976	14.5297	9.83755	2310044H10Rik;5430410O10Rik;Inm02;Mirta22	ER membrane protein complex subunit 10
ENSMUSG00000000627	Sema4f	0.789051	2.51067e-09	2.65893e-08	106.53	protein_coding	12.5217	21.6613	0.954977	2.40714	7.57529	Sema W	sema domain, immunoglobulin domain (Ig), TM domain, and short cytoplasmic domain	This gene encodes a member of semaphorin family of membrane-bound and secreted proteins that are involved in guiding axonal growth. The encoded protein is a transmembrane protein localized to the glutamatergic synapses via its association with a synapse-associated scaffolding protein. In oligodendrocyte precursor cells, the encoded protein contributes to the outward migration and differentiation.…
ENSMUSG00000049872	Calhm5	0.788889	1.40422e-07	1.01752e-06	64.1771	protein_coding	4.65005	8.06639	0.528589	0.822998	5.99246	Fam26e	calcium homeostasis modulator family member 5
ENSMUSG00000066705	Fxyd6	0.788624	4.48079e-11	7.37106e-10	170.696	protein_coding	29.929	51.7303	2.51553	4.00475	9.13247	0610030I18Rik;Php	FXYD domain-containing ion transport regulator 6	This reference sequence was derived from multiple replicate ESTs and validated by similar human genomic sequence. This gene encodes a member of a family of small membrane proteins that share a 35-amino acid signature sequence domain, beginning with the sequence PFXYD and containing 7 invariant and 6 highly conserved amino acids. The approved human gene nomenclature for the family is FXYD-domain c…
ENSMUSG00000064344	mt-Tm	0.788611	7.33829e-05	0.000301725	25.0769	Mt_tRNA	3.10912	5.38321	0.559794	1.2605	3.52039		tRNA-Met
ENSMUSG00000004567	Mcoln1	0.788571	3.77564e-14	1.80204e-12	373.594	protein_coding	43.4693	75.0713	2.04914	2.11611	11.7442	2210015I05Rik;TRPML1;mucolipidin	mucolipin 1
ENSMUSG00000054013	Tmem179	0.788133	1.69749e-13	6.32953e-12	317.378	protein_coding	34.9527	60.3711	1.80387	2.21915	11.1986		transmembrane protein 179
ENSMUSG00000034981	Parm1	0.787589	1.02882e-12	2.81128e-11	260.512	protein_coding	34.2978	59.1812	1.95885	3.24725	10.5511	2210012L08Rik;9130213B05Rik	prostate androgen-regulated mucin-like protein 1
ENSMUSG00000031972	Acta1	0.787386	0.029617	0.0602575	6.37396	protein_coding	39.3599	67.9995	6.05812	36.3999	1.21999	Acta-2;Acts;Actsk-1	actin alpha 1, skeletal muscle
ENSMUSG00000032087	Dscaml1	0.787208	3.54254e-11	5.95907e-10	175.327	protein_coding	30.2484	52.1268	2.46587	3.78177	9.22482	4921507G06Rik;4930435C18Rik;mKIAA1132	DS cell adhesion molecule like 1
ENSMUSG00000051375	Pcdh1	0.786541	1.36383e-11	2.62471e-10	195.337	protein_coding	29.6518	51.1445	2.05549	3.70167	9.58092	2010005A06Rik	protocadherin 1
ENSMUSG00000079037	Prnp	0.786464	3.85858e-14	1.82701e-12	372.717	protein_coding	795.564	1372.29	22.5864	84.1569	11.7383	CD230;PrP;PrP<C>;PrPC;PrPSc;Prn-i;Prn-p;Sinc;prP27-30;prP33-35C	prion protein
ENSMUSG00000078681	Tm2d3	0.786262	4.30207e-13	1.36765e-11	286.714	protein_coding	40.5549	69.9922	2.54556	2.87326	10.864	1110025I09Rik;5930422O05Rik;Blp2	TM2 domain containing 3
ENSMUSG00000035596	Mboat7	0.785443	1.16643e-13	4.60857e-12	330.606	protein_coding	61.5271	106.096	2.61111	5.71551	11.3364	5730589L02Rik;BB1;LPLAT 7;Leng4;Lpiat;Lpiat1;m-mboa-7	membrane bound O-acyltransferase domain containing 7
ENSMUSG00000030682	Cdipt	0.784947	4.66565e-15	3.31372e-13	467.774	protein_coding	97.2348	167.581	3.03074	5.893	12.4797	9530042F15Rik;D7Bwg0575e;Pis;Pis1	CDP-diacylglycerol--inositol 3-phosphatidyltransferase
ENSMUSG00000044043	Pcdhb14	0.784448	2.12823e-09	2.29188e-08	108.675	protein_coding	7.63542	13.166	0.373355	1.23019	7.63981	2210006M07Rik;PcdhbN	protocadherin beta 14
ENSMUSG00000112652	4921516A02Rik	0.78224	0.0107862	0.0252685	7.95522	lncRNA	0.746156	1.30571	0.352266	0.375635	1.59742		RIKEN cDNA 4921516A02 gene
ENSMUSG00000049583	Grm5	0.781685	1.71882e-10	2.44543e-09	146.249	protein_coding	151.543	260.684	16.5048	19.7043	8.61165	6430542K11Rik;Glu5R;Gprc1e;mGluR5;mGluR5b	glutamate receptor, metabotropic 5
ENSMUSG00000051951	Xkr4	0.78145	1.60704e-06	9.45831e-06	45.8847	protein_coding	3.31803	5.70845	0.575915	0.382314	5.02419	Gm210;XRG4;mKIAA1889	X-linked Kx blood group related 4
ENSMUSG00000027581	Stmn3	0.781169	3.55987e-12	8.05493e-11	227.043	protein_coding	380.352	653.737	23.9194	53.2183	10.0939	9330161A03Rik;Sclip	stathmin-like 3
ENSMUSG00000025922	Rpl7-ps8	0.781074	0.0189747	0.04111	6.96725	processed_pseudogene	3.0423	5.23943	0.862315	2.67763	1.38605	EG268809;Gm5045	ribosomal protein L7, pseudogene 8
ENSMUSG00000019943	Atp2b1	0.780675	2.17245e-11	3.93151e-10	185.331	protein_coding	479.654	824.109	33.145	76.6608	9.40544	2810442I22Rik;E130111D10Rik;Pmca1	ATPase, Ca++ transporting, plasma membrane 1
ENSMUSG00000070498	Tmem132b	0.780612	6.60222e-11	1.04591e-09	163.297	protein_coding	46.9352	80.638	4.32888	6.45169	8.98051	mKIAA1786	transmembrane protein 132B
ENSMUSG00000032360	Hcrtr2	0.780464	0.000628281	0.0020824	16.5663	protein_coding	1.88507	3.26107	0.396603	0.911307	2.68144	OX2R;OX2aR;OX2bR;OXR2;mOX2aR;mOX2bR;mOXR2	hypocretin (orexin) receptor 2
ENSMUSG00000026833	Olfm1	0.779991	5.62384e-13	1.72948e-11	278.41	protein_coding	607.279	1042.84	32.4668	69.3644	10.7621	AMY;Noe1;OlfA;Pancortin;Pancortin3	olfactomedin 1
ENSMUSG00000029175	Slc35f6	0.779846	3.91357e-12	8.7886e-11	224.66	protein_coding	25.3519	43.5627	1.57144	2.38359	10.0561	4930471M23Rik;5730478O19Rik;ANT2BP;P40;Tango9	solute carrier family 35, member F6
ENSMUSG00000015027	Galns	0.779834	1.83352e-05	8.64041e-05	31.6908	protein_coding	3.25001	5.57503	0.784552	0.571809	4.06347	mFLJ00319	galactosamine (N-acetyl)-6-sulfatase
ENSMUSG00000024425	Ndfip1	0.779673	3.37584e-14	1.65084e-12	378.138	protein_coding	330.569	567.529	11.3987	30.6951	11.7823	0610010M22Rik;N4wbp5	Nedd4 family interacting protein 1
ENSMUSG00000022270	Retreg1	0.779625	2.06941e-13	7.40766e-12	310.597	protein_coding	49.9795	85.8121	2.48243	4.28454	11.1303	1810015C04Rik;Fam134b;Retreg1d	reticulophagy regulator 1
ENSMUSG00000032083	Apoa1	0.77829	0.0511578	0.0955864	4.77754	protein_coding	6.05497	10.3943	1.38821	5.9451	1.0196	Alp-1;Apoa-1;Brp-14;Ltw-1;Lvtw-1;Sep-1;Sep-2;Sep2;apo-AI;apoA-I	apolipoprotein A-I	This gene encodes a preproprotein that is proteolytically cleaved to yield a signal peptide and a proproptein that is subsequently processed to generate the active mature peptide. The encoded protein is the major protein component of plasma high density lipoprotein (HDL). This protein facilitates the removal of cholesterol and other fats from tissues by transporting them to the liver for excretio…
ENSMUSG00000028351	Brinp1	0.777587	1.63204e-09	1.80088e-08	114.956	protein_coding	59.9179	102.847	4.8336	13.3028	7.74452	BRINP;Dbc1;Dbccr1;Fam5a	bone morphogenic protein/retinoic acid inducible neural specific 1
ENSMUSG00000097032	4930539J05Rik	0.777352	0.00447556	0.0118025	10.3373	lncRNA	0.716016	1.23253	0.0952021	0.402834	1.92803	8030475D13Rik	RIKEN cDNA 4930539J05 gene
ENSMUSG00000039047	Pigk	0.776752	3.54279e-13	1.1571e-11	292.876	protein_coding	51.1899	87.7539	3.22596	3.6006	10.9366	3000001O05Rik;Gm38470;PIG-K	phosphatidylinositol glycan anchor biosynthesis, class K
ENSMUSG00000001802	Lrp3	0.776213	3.0731e-09	3.16352e-08	103.956	protein_coding	25.369	43.3992	1.28027	5.9679	7.49983		low density lipoprotein receptor-related protein 3
ENSMUSG00000035372	1810055G02Rik	0.77615	3.24096e-09	3.32226e-08	103.289	protein_coding	14.9803	25.7347	1.58986	2.4885	7.47857		RIKEN cDNA 1810055G02 gene
ENSMUSG00000027035	Cers6	0.775791	2.87346e-13	9.68535e-12	299.662	protein_coding	31.2439	53.5264	1.59765	1.9482	11.0139	4732462C07Rik;Lass6;T1L	ceramide synthase 6
ENSMUSG00000130701	ENSMUSG00000130701	0.775618	0.0102314	0.0241236	8.08787	lncRNA	1.25506	2.17555	0.289451	1.07071	1.61756		predicted gene, 74500
ENSMUSG00000062184	Hs6st2	0.775595	2.75454e-12	6.43613e-11	233.612	protein_coding	41.5501	71.1638	1.10041	5.93035	10.1914	6OST2	heparan sulfate 6-O-sulfotransferase 2
ENSMUSG00000034164	Emid1	0.77536	8.46793e-07	5.29741e-06	50.2574	protein_coding	2.78469	4.7706	0.231997	0.426306	5.27594	CO-5;Emu1	EMI domain containing 1
ENSMUSG00000002808	Epdr1	0.775182	1.1617e-13	4.60003e-12	330.752	protein_coding	104.346	178.624	4.76794	9.6853	11.3372	Epdm2;Epdr2;MERP-1;MERP-2;MERP2;Ucc1	ependymin related 1
ENSMUSG00000081273	Gm15896	0.774852	0.0212361	0.0452588	6.29209	processed_pseudogene	1.24994	2.14692	0.502655	1.11719	1.3443		predicted gene 15896
ENSMUSG00000006457	Actn3	0.774776	0.0711417	0.125703	3.90419	protein_coding	3.01332	5.14149	0.763879	3.32115	0.900654
ENSMUSG00000015812	Gnrh1	0.774267	0.0176428	0.0386475	6.72988	protein_coding	0.63032	1.08305	0.344294	0.218796	1.41288	Gnrh;Gnrh2;LHRH;Lhrh1;Lnrh;hpg	gonadotropin releasing hormone 1	This gene encodes hypophysiotropic peptides belonging to the family of gonadotropin-releasing hormones that stimulate the release of gonadotropins and suppress secretion of prolactin from the pituitary gland. The encoded protein is proteolytically processed to generate two biologically active mature peptides. A deletional mutation encompassing the distal half of this gene in mice resulting in the…
ENSMUSG00000031517	Gpm6a	0.774164	4.6683e-14	2.13146e-12	365.12	protein_coding	1031.22	1763.65	39.4588	88.6262	11.6713	Gpm6;M6A	glycoprotein m6a
ENSMUSG00000032328	Tmem30a	0.77404	3.41329e-15	2.54546e-13	483.676	protein_coding	205.669	351.737	5.7638	13.0533	12.5942	2010200I23Rik;Cdc50a;D9Wsu20e	transmembrane protein 30A
ENSMUSG00000033917	Gde1	0.773853	3.31918e-12	7.56773e-11	228.818	protein_coding	160.02	273.658	6.6943	24.4938	10.121	1200003M13Rik;Mir16;RGS16	glycerophosphodiester phosphodiesterase 1
ENSMUSG00000062083	Rpl13a-ps1	0.773738	0.0161954	0.0359322	7.2137	processed_pseudogene	2.3943	4.10032	0.369687	2.29476	1.44452	EG433251;Gm5520	ribosomal protein 13A, pseudogene 1
ENSMUSG00000047786	Lix1	0.773333	6.73734e-12	1.43383e-10	211.437	protein_coding	31.6707	54.0979	2.45257	2.77672	9.8435	5730466L18Rik	limb and CNS expressed 1
ENSMUSG00000072476	Rnf26rt	0.773109	7.56528e-05	0.000309564	24.9453	protein_coding	1.70564	2.93102	0.271735	0.454462	3.50925	EG668155;Gm9008	ring finger protein 26, retrotransposed
ENSMUSG00000022257	Laptm4b	0.773015	2.9002e-12	6.73928e-11	232.278	protein_coding	69.407	118.625	3.84335	8.90586	10.1714	C330023P13Rik;LAPTM4beta	lysosomal-associated protein transmembrane 4B
ENSMUSG00000040813	Tex264	0.772759	3.66006e-12	8.23997e-11	226.342	protein_coding	37.3308	63.7476	2.42092	3.99445	10.0841	TEG-264	testis expressed gene 264 ER-phagy receptor
ENSMUSG00000021939	Ctsb	0.772666	1.58545e-12	3.99106e-11	248.363	protein_coding	401.494	685.867	31.9641	32.8603	10.3989	CB	cathepsin B	This gene encodes a member of the peptidase C1 family and preproprotein that is proteolytically processed to generate multiple protein products. These products include the cathepsin B light and heavy chains, which can dimerize to generate the double chain form of the enzyme. This enzyme is a lysosomal cysteine protease with both endopeptidase and exopeptidase activity that may play a role in prot…
ENSMUSG00000036026	Tmem63b	0.772181	2.01867e-13	7.28432e-12	311.439	protein_coding	128.872	220.094	6.06241	12.9237	11.1376	mTMEM63B	transmembrane protein 63b
ENSMUSG00000046387	Pcdhb17	0.772059	3.91781e-10	5.0302e-09	132.859	protein_coding	18.2796	31.1661	1.86201	2.18293	8.29841	Pcdhb16;PcdhbQ;mKIAA1621	protocadherin beta 17
ENSMUSG00000030329	Pianp	0.771838	1.22568e-12	3.24996e-11	255.528	protein_coding	82.558	141.072	5.62044	7.76019	10.4881	C530028O21Rik;Panp	PILR alpha associated neural protein
ENSMUSG00000043648	Pld6	0.771806	0.00454975	0.0119664	10.2851	protein_coding	1.05518	1.83513	0.396021	0.475815	1.92204	4933433K01Rik;Gm10;Zuc;mZuc;mitoPLD	phospholipase D family member 6
ENSMUSG00000057060	Slc35f3	0.771493	3.19785e-11	5.46137e-10	177.381	protein_coding	20.9846	35.8628	1.21275	2.78443	9.2627	B230375D17Rik	solute carrier family 35, member F3
ENSMUSG00000047085	Lrrc4b	0.771199	3.59366e-13	1.16944e-11	292.419	protein_coding	112.723	192.411	7.20457	9.13521	10.932	A830007M12;Lrig4;Ngl3	leucine rich repeat containing 4B
ENSMUSG00000117167	Gm6599	0.771129	0.0416173	0.0801825	4.76042	processed_pseudogene	0.886049	1.54024	0.371433	0.933936	1.09592	EG625548	predicted gene 6599
ENSMUSG00000035504	Reep6	0.771123	9.5173e-05	0.000381502	23.941	protein_coding	2.56982	4.42491	0.662762	0.67085	3.4185	0610011M24Rik;Dp1l1	receptor accessory protein 6
ENSMUSG00000043144	Aqp6	0.770721	0.000457358	0.00156197	17.7048	protein_coding	2.82584	4.81684	0.97959	0.986588	2.80633		aquaporin 6
ENSMUSG00000049649	Gpr3	0.770605	0.000110076	0.000434621	23.3181	protein_coding	3.06112	5.2325	0.536167	1.20878	3.36189	Gpcr20;Gpcr21;Gpcr3	G-protein coupled receptor 3
ENSMUSG00000035735	Dagla	0.769747	9.87087e-12	1.97595e-10	202.574	protein_coding	19.3974	33.0686	0.684287	2.39676	9.70422	Nsddr	diacylglycerol lipase, alpha
ENSMUSG00000102440	Pcdhga9	0.769598	2.44007e-13	8.43097e-12	305.063	protein_coding	24.9626	42.579	0.955209	1.41141	11.0741		protocadherin gamma subfamily A, 9
ENSMUSG00000031119	Gpc4	0.769543	1.09431e-08	1.00235e-07	88.9645	protein_coding	10.6254	18.0837	1.33988	1.53825	6.99898	9530073D23Rik;K-glypican	glypican 4
ENSMUSG00000103897	Pcdhga8	0.769527	2.28941e-13	8.00311e-12	307.193	protein_coding	24.7442	42.203	0.917911	1.37346	11.0967	mKIAA4054	protocadherin gamma subfamily A, 8
ENSMUSG00000050854	Tmem125	0.769354	3.09535e-08	2.5542e-07	78.071	protein_coding	8.21141	13.9609	0.999155	1.38617	6.59275	6330530A05Rik	transmembrane protein 125
ENSMUSG00000062962	Gm6378	0.769342	0.0257065	0.0532456	5.90942	processed_pseudogene	1.43976	2.4488	0.502462	1.36991	1.27372	EG622978	ribosomal protein L27A pseudogene
ENSMUSG00000026167	Wnt10a	0.769183	6.44265e-06	3.3375e-05	37.3543	protein_coding	2.30783	3.93437	0.270421	0.44661	4.47658		wingless-type MMTV integration site family, member 10A
ENSMUSG00000029103	Lrpap1	0.769134	9.45319e-14	3.90746e-12	338.242	protein_coding	75.9483	129.446	1.34718	8.14884	11.4081	HBP44;RAP	low density lipoprotein receptor-related protein associated protein 1
ENSMUSG00000102490	Gm36985	0.769093	0.098728	0.165313	3.07215	processed_pseudogene	0.936066	1.60128	0.291141	1.34562	0.781692
ENSMUSG00000036578	Fxyd7	0.767928	1.70052e-10	2.42324e-09	146.431	protein_coding	49.5953	84.4878	5.6417	5.16587	8.6156	1110035I01Rik	FXYD domain-containing ion transport regulator 7	This reference sequence was derived from multiple replicate ESTs and validated by similar human genomic sequence. This gene encodes a member of a family of small membrane proteins that share a 35-amino acid signature sequence domain, beginning with the sequence PFXYD and containing 7 invariant and 6 highly conserved amino acids. The approved human gene nomenclature for the family is FXYD-domain c…
ENSMUSG00000131673	ENSMUSG00000131673	0.767919	0.00035232	0.00123377	18.6744	lncRNA	1.35165	2.28938	0.304248	0.386078	2.90876		predicted gene, 31796
ENSMUSG00000019806	Aig1	0.76726	4.12919e-12	9.2496e-11	223.321	protein_coding	41.8506	71.2016	1.50157	5.84739	10.0339	1500031O19Rik;CGI-103	androgen-induced 1
ENSMUSG00000102222	Pcdhga10	0.76718	2.06109e-13	7.40751e-12	310.734	protein_coding	24.8104	42.248	0.914331	1.26819	11.1303		protocadherin gamma subfamily A, 10
ENSMUSG00000025964	Adam23	0.767114	2.91441e-12	6.75675e-11	232.152	protein_coding	84.3924	143.683	6.47003	7.94673	10.1703	MDC3	a disintegrin and metallopeptidase domain 23	This gene encodes a member of the disintegrin family of membrane-anchored proteins that play a role in diverse biological processes such as brain development, fertilization, tumor development and inflammation. The encoded protein undergoes proteolytic processing to generate a mature polypeptide comprised of an inactive metalloprotease and disintegrin domains. Transgenic disruption of this gene in…
ENSMUSG00000103472	Pcdhga7	0.766746	1.75297e-13	6.50927e-12	316.269	protein_coding	24.9912	42.5401	0.841859	1.31211	11.1865		protocadherin gamma subfamily A, 7
ENSMUSG00000066478	Gm5745	0.766387	0.100694	0.168086	3.09239	processed_pseudogene	1.47773	2.51402	0.596467	1.85786	0.774468
ENSMUSG00000028039	Efna3	0.766351	6.18863e-10	7.67064e-09	125.904	protein_coding	17.3766	29.624	1.67857	2.39209	8.11517	EFL-2;Ehk1-L;Epl3;LERK-3	ephrin A3
ENSMUSG00000083483	Gm14044	0.766291	0.00411416	0.0109723	10.5718	processed_pseudogene	1.19875	2.0443	0.276618	0.757926	1.9597		ribosomal protein L27A pseudogene
ENSMUSG00000019935	Slc17a8	0.766211	0.000400254	0.001386	18.1959	protein_coding	2.07734	3.575	0.56529	0.721262	2.85824	Vglut3;Vgt3	solute carrier family 17 (sodium-dependent inorganic phosphate cotransporter), member 8
ENSMUSG00000032338	Hcn4	0.76588	1.21293e-07	8.87898e-07	65.4287	protein_coding	5.84576	9.91625	0.526652	1.20808	6.05164	Bcng3;Hcn3	hyperpolarization-activated, cyclic nucleotide-gated K+ 4
ENSMUSG00000104346	Pcdhga3	0.765766	2.11948e-13	7.55375e-12	309.789	protein_coding	24.8554	42.281	0.937726	1.23187	11.1218		protocadherin gamma subfamily A, 3
ENSMUSG00000103144	Pcdhga1	0.765614	2.09188e-13	7.47315e-12	310.232	protein_coding	24.7569	42.1112	0.832991	1.37957	11.1265		protocadherin gamma subfamily A, 1
ENSMUSG00000020834	Dhrs13	0.765596	2.02405e-07	1.4212e-06	61.1301	protein_coding	5.07846	8.62307	0.614079	0.890079	5.84734	2610209N15Rik	dehydrogenase/reductase 13
ENSMUSG00000029330	Cds1	0.765509	9.69767e-10	1.13444e-08	119.381	protein_coding	33.7878	57.5087	3.58938	5.37925	7.94522	4833409J18Rik	CDP-diacylglycerol synthase 1
ENSMUSG00000084899	Gm15344	0.764989	1.75121e-11	3.23793e-10	189.904	lncRNA	32.4207	55.1136	2.32176	3.79	9.48973		predicted gene 15344
ENSMUSG00000103332	Pcdhga2	0.764719	1.9023e-13	6.90616e-12	313.463	protein_coding	24.8555	42.2506	0.888966	1.21349	11.1608	mKIAA0588	protocadherin gamma subfamily A, 2
ENSMUSG00000067242	Lgi1	0.764372	6.37731e-13	1.90553e-11	274.592	protein_coding	50.1592	85.2405	3.20001	3.62961	10.72		leucine-rich repeat LGI family, member 1
ENSMUSG00000070687	Htr1d	0.763957	2.33211e-05	0.000107494	30.4755	protein_coding	2.31131	3.92828	0.385163	0.526249	3.96861	5-HT-1D;5-HT1D;Gpcr14;Htr1db	5-hydroxytryptamine (serotonin) receptor 1D
ENSMUSG00000104063	Pcdhgb7	0.763885	3.04806e-13	1.01591e-11	297.736	protein_coding	25.0651	42.5837	1.06254	1.26803	10.9931		protocadherin gamma subfamily B, 7
ENSMUSG00000052852	Reep1	0.763741	6.80136e-12	1.44231e-10	211.213	protein_coding	67.4841	114.661	4.32588	8.75905	9.84094	D6Ertd253e	receptor accessory protein 1
ENSMUSG00000055629	B4galnt4	0.76318	1.25997e-11	2.45119e-10	197.087	protein_coding	37.013	62.8439	3.23984	2.84466	9.61062	Gm1095;NGalNAc-T1;beta4GalNAcT4	beta-1,4-N-acetyl-galactosaminyl transferase 4
ENSMUSG00000103567	Pcdhga5	0.762957	2.49451e-13	8.60245e-12	304.329	protein_coding	24.8957	42.2686	0.89183	1.38585	11.0654		protocadherin gamma subfamily A, 5
ENSMUSG00000015829	Tnr	0.762823	3.83436e-11	6.39081e-10	173.754	protein_coding	47.8862	81.2676	1.61898	8.58565	9.19444	J1-tenascin;TN-R;janusin;restrictin	tenascin R
ENSMUSG00000116081	Gm49593	0.762579	0.000195217	0.000727762	20.9582	TEC	2.41033	4.10806	0.269635	1.09729	3.13801		predicted gene, 49593
ENSMUSG00000103037	Pcdhgb1	0.762097	2.36439e-13	8.2491e-12	306.114	protein_coding	24.753	42.002	0.888402	1.3042	11.0836		protocadherin gamma subfamily B, 1
ENSMUSG00000048330	Ric3	0.76196	1.58958e-13	5.98952e-12	319.657	protein_coding	37.9671	64.3853	1.4774	2.87845	11.2226	E130307J04Rik	RIC3 acetylcholine receptor chaperone
ENSMUSG00000103081	Pcdhgb8	0.761933	2.21079e-13	7.80447e-12	308.366	protein_coding	24.8944	42.2337	0.855943	1.33558	11.1077		protocadherin gamma subfamily B, 8
ENSMUSG00000022180	Slc7a8	0.761764	2.25492e-12	5.37398e-11	238.859	protein_coding	52.6043	89.1988	2.80655	6.03227	10.2697	LAT2	solute carrier family 7 (cationic amino acid transporter, y+ system), member 8
ENSMUSG00000029126	Nsg1	0.761685	1.64256e-14	9.15842e-13	408.674	protein_coding	332.087	563.122	16.8417	14.5481	12.0382	Neep21;m234;p21	neuron specific gene family member 1
ENSMUSG00000103749	Pcdhgb5	0.761452	2.23214e-13	7.84887e-12	308.043	protein_coding	25.0992	42.5703	0.884996	1.33673	11.1052		protocadherin gamma subfamily B, 5
ENSMUSG00000030093	Wnt7a	0.760883	4.38085e-10	5.5767e-09	131.131	protein_coding	9.92746	16.8496	0.76009	0.90166	8.25362	Wnt-7a;px;tw	wingless-type MMTV integration site family, member 7A
ENSMUSG00000024758	Rtn3	0.760757	8.81585e-14	3.66944e-12	340.815	protein_coding	888.068	1504.81	46.6645	62.4228	11.4354	RTN3-A1	reticulon 3
ENSMUSG00000102742	Pcdhga11	0.760123	1.98411e-13	7.18857e-12	312.027	protein_coding	25.1088	42.5415	0.807571	1.34222	11.1434		protocadherin gamma subfamily A, 11
ENSMUSG00000029263	Pigg	0.760036	1.23049e-08	1.10893e-07	87.6765	protein_coding	9.69371	16.4157	0.650717	2.01246	6.9551	Gpi7	phosphatidylinositol glycan anchor biosynthesis, class G
ENSMUSG00000005705	Agrp	0.759789	0.00349797	0.00950314	11.0484	protein_coding	0.723125	1.23726	0.189026	0.279379	2.02213	Agrt;Art	agouti related neuropeptide	This gene encodes a protein that regulates feeding behavior and plays a key role in the control of body weight. The encoded protein acts as an antagonist of melanocortin receptor signaling. Alternatively spliced transcript variants have been observed for this gene. [provided by RefSeq, Nov 2012].
ENSMUSG00000096362	Rps12-ps21	0.758067	0.058762	0.107275	4.11569	processed_pseudogene	1.20602	2.04494	0.378686	1.43838	0.969502
ENSMUSG00000094015	Rps12-ps20	0.758067	0.058762	0.107275	4.11569	processed_pseudogene	1.20602	2.04494	0.378686	1.43838	0.969502
ENSMUSG00000060681	Slc9a6	0.757644	4.42911e-14	2.0431e-12	367.203	protein_coding	75.9364	128.425	2.59198	5.94786	11.6897	3732426M05;6430520C02Rik;NHE-6;NHE6;mKIAA0267	solute carrier family 9 (sodium/hydrogen exchanger), member 6
ENSMUSG00000041958	Pigs	0.75756	2.43592e-11	4.32093e-10	182.945	protein_coding	21.3378	36.1324	1.39602	2.28579	9.36442	Gm393;Gm689	phosphatidylinositol glycan anchor biosynthesis, class S
ENSMUSG00000103677	Pcdhga4	0.757083	1.78282e-13	6.59273e-12	315.687	protein_coding	24.9418	42.1691	0.76737	1.23555	11.1809		protocadherin gamma subfamily A, 4
ENSMUSG00000102748	Pcdhgb2	0.755851	2.15398e-13	7.6289e-12	309.244	protein_coding	24.9333	42.1221	0.828471	1.25981	11.1175		protocadherin gamma subfamily B, 2
ENSMUSG00000023033	Scn8a	0.755626	6.30526e-13	1.88809e-11	274.935	protein_coding	167.485	282.821	6.66633	19.6709	10.724	C630029C19Rik;NaCh6;Nav1.6;dmu;med;mnd-2;mnd2;nmf2;nmf335;nmf58;nur14;seal	sodium channel, voltage-gated, type VIII, alpha
ENSMUSG00000021340	Gpld1	0.755512	1.92529e-10	2.70266e-09	144.337	protein_coding	24.2106	40.8154	2.39587	2.65741	8.56821	6330541J12Rik	glycosylphosphatidylinositol specific phospholipase D1
ENSMUSG00000028049	Scamp3	0.755277	4.05453e-13	1.29818e-11	288.582	protein_coding	29.3788	49.6052	0.872323	2.43529	10.8867	Sc3	secretory carrier membrane protein 3
ENSMUSG00000075419	Dolk	0.754953	2.7516e-12	6.43613e-11	233.64	protein_coding	25.9482	43.8193	1.65102	1.73519	10.1914	Tmem15;mKIAA1094	dolichol kinase
ENSMUSG00000103088	Pcdhgb6	0.754892	2.04861e-13	7.37747e-12	310.94	protein_coding	25.0814	42.3451	0.784308	1.30574	11.1321		protocadherin gamma subfamily B, 6
ENSMUSG00000040412	Elapor1	0.754752	2.87692e-09	2.99541e-08	104.79	protein_coding	15.9294	26.9083	1.21502	3.01478	7.52354	5330417C22Rik;Iir;Inceptor	endosome-lysosome associated apoptosis and autophagy regulator 1
ENSMUSG00000036123	Slc9a3	0.754313	0.00803508	0.0196089	8.72893	protein_coding	0.624848	1.06841	0.139269	0.335712	1.70755	9030624O13Rik;NHE-3;NHE3	solute carrier family 9 (sodium/hydrogen exchanger), member 3
ENSMUSG00000015568	Lpl	0.754303	1.40382e-11	2.69587e-10	194.702	protein_coding	41.7579	70.4365	2.47205	5.64568	9.5693		lipoprotein lipase
ENSMUSG00000053550	Shisa7	0.75414	1.42662e-09	1.60086e-08	114.013	protein_coding	34.6057	58.4758	3.54062	5.82724	7.79565	ckamp59	shisa family member 7
ENSMUSG00000060212	Pcnx2	0.753992	2.36279e-09	2.52021e-08	107.312	protein_coding	18.9287	31.9807	2.23389	2.63756	7.59856	A830048P05;E330039K12Rik;Pcnxl2;mKIAA0435	pecanex homolog 2
ENSMUSG00000102918	Pcdhgc3	0.753898	2.52772e-13	8.70022e-12	303.889	protein_coding	25.7166	43.3829	0.924983	1.34739	11.0605	PC43;Pcdh2	protocadherin gamma subfamily C, 3
ENSMUSG00000053930	Shisa6	0.753787	6.96369e-10	8.50759e-09	124.16	protein_coding	22.9934	38.8334	2.48937	2.85389	8.07019	Gm879;ckamp52	shisa family member 6
ENSMUSG00000023830	Igf2r	0.753649	8.1039e-12	1.67487e-10	207.107	protein_coding	41.7022	70.3323	3.25656	3.7464	9.77602	CD222;CI-MPR;M6P/IGF2R;Mpr300	insulin-like growth factor 2 receptor
ENSMUSG00000027248	Pdia3	0.753475	7.9557e-15	5.04933e-13	441.777	protein_coding	224.309	378.141	8.91065	11.4109	12.2968	58kDa;ERp57;ERp60;ERp61;Erp;Grp58;PDI;PDI-Q2;PI-PLC;PLC[a];Plca	protein disulfide isomerase associated 3
ENSMUSG00000033849	B3galt2	0.753054	7.37969e-10	8.93652e-09	123.312	protein_coding	16.9824	28.6342	1.5659	2.2045	8.04883		UDP-Gal:betaGlcNAc beta 1,3-galactosyltransferase, polypeptide 2
ENSMUSG00000075478	Slitrk1	0.752805	3.16658e-12	7.27542e-11	230.02	protein_coding	64.4813	108.71	3.90353	7.23346	10.1381	3200001I04Rik	SLIT and NTRK-like family, member 1
ENSMUSG00000019489	Cd70	0.751923	0.00221252	0.00635732	12.4172	protein_coding	1.05687	1.78663	0.282993	0.441815	2.19673	CD27LG;Cd27l;Tnfsf7;Tnlg8a	CD70 antigen
ENSMUSG00000034810	Scn7a	0.751062	1.84919e-05	8.70738e-05	31.6477	protein_coding	2.92412	4.89257	0.638423	0.481276	4.06011	1110034K09Rik;NaG;Nav2;Nav2.3;Nax;Scn6a	sodium channel, voltage-gated, type VII, alpha
ENSMUSG00000015335	Zdhhc12	0.75082	1.45607e-06	8.6552e-06	46.5375	protein_coding	4.56508	7.68653	0.499688	1.08989	5.06272	1190004A01Rik	zinc finger, DHHC domain containing 12
ENSMUSG00000103793	Pcdhga6	0.750782	2.6465e-13	9.03952e-12	302.369	protein_coding	25.5702	43.0453	0.788884	1.4933	11.0439		protocadherin gamma subfamily A, 6
ENSMUSG00000031156	Slc35a2	0.75036	5.58907e-12	1.21106e-10	215.902	protein_coding	29.059	48.9148	2.0013	2.29187	9.91684	Had-1;Had1;Sfc8;UGT;Ugalt	solute carrier family 35 (UDP-galactose transporter), member A2
ENSMUSG00000028048	Gba1	0.750236	1.29074e-09	1.45844e-08	115.387	protein_coding	11.7934	19.8243	0.849168	1.70213	7.83611	GC;GCase;GLUC;Gba;betaGC	glucosylceramidase beta 1
ENSMUSG00000085035	Gm12031	0.749847	0.00670657	0.0167575	9.2093	lncRNA	0.859076	1.46767	0.258477	0.462621	1.77579		predicted gene 12031
ENSMUSG00000022351	Sqle	0.749408	7.1727e-11	1.12909e-09	161.753	protein_coding	77.9683	131.154	4.00189	13.4878	8.94727		squalene epoxidase
ENSMUSG00000126949	ENSMUSG00000126949	0.749068	0.0279769	0.0572852	5.64213	lncRNA	1.09627	1.84424	0.402917	1.00405	1.24196		predicted gene, 68173
ENSMUSG00000021451	Sema4d	0.748991	9.19945e-12	1.86469e-10	204.181	protein_coding	40.0476	67.3437	2.83892	4.11875	9.72939	CD100;Semacl2;Semaj;Semcl2;coll-4	sema domain, immunoglobulin domain (Ig), transmembrane domain (TM) and short cytoplasmic domain, (semaphorin) 4D
ENSMUSG00000031385	Plxnb3	0.748677	1.17323e-08	1.06754e-07	88.1977	protein_coding	12.0771	20.2586	1.56825	1.61933	6.97162	Plxn6	plexin B3
ENSMUSG00000066197	Gpr139	0.747811	7.70049e-07	4.85294e-06	50.9297	protein_coding	3.09011	5.21	0.320938	0.341844	5.314	GPRg1;Gm495;PGR3	G protein-coupled receptor 139
ENSMUSG00000000202	Btbd17	0.747792	7.98464e-08	6.0529e-07	69.1102	protein_coding	14.5351	24.4495	1.93408	3.05435	6.21804	1500005I02Rik;Tango10a	BTB domain containing 17
ENSMUSG00000021613	Hapln1	0.747639	5.38665e-10	6.75614e-09	127.981	protein_coding	15.6671	26.3947	1.38845	1.97854	8.1703	CLP;Crtl1;Crtl1l;LP;LP-1	hyaluronan and proteoglycan link protein 1
ENSMUSG00000030835	Nomo1	0.747367	5.6142e-13	1.72948e-11	278.463	protein_coding	66.0573	110.916	1.85631	7.57331	10.7621	D7Ertd156e;Nomo;pM5	nodal modulator 1
ENSMUSG00000045871	Slitrk6	0.745828	0.000185929	0.000696329	21.1543	protein_coding	2.00242	3.38561	0.175943	0.812147	3.15719	4832410J21Rik;Sltk6	SLIT and NTRK-like family, member 6
ENSMUSG00000027950	Chrnb2	0.745782	1.98213e-10	2.77375e-09	143.852	protein_coding	14.883	24.9534	0.708827	2.07859	8.55693	Acrb-2;Acrb2;C030030P04Rik;[b]2-nAchR	cholinergic receptor nicotinic beta 2 subunit
ENSMUSG00000082480	Gm11687	0.745654	0.0377002	0.0738813	5.17001	processed_pseudogene	2.03847	3.4113	0.423454	2.08021	1.13147		ribosomal protein S2 pseudogene
ENSMUSG00000031996	Aplp2	0.745453	3.25729e-14	1.59723e-12	379.6	protein_coding	430.929	722.503	11.081	39.2069	11.7966	APLP-2;CDEBP	amyloid beta precursor-like protein 2
ENSMUSG00000003053	Cyp2c29	0.745449	0.0823814	0.142185	3.45825	protein_coding	1.33217	2.25227	0.446225	1.64857	0.847145
ENSMUSG00000071317	Bves	0.745165	0.00186982	0.00548445	12.9376	protein_coding	1.45207	2.43409	0.304927	0.780891	2.26087	Bves;Pop1;mBVES	popeye domain cAMP effector 1
ENSMUSG00000020311	Erlec1	0.744695	2.71726e-10	3.64024e-09	138.665	protein_coding	29.5466	49.5315	2.43012	4.51691	8.43887	4933407N01Rik	endoplasmic reticulum lectin 1
ENSMUSG00000029408	Abcb9	0.744047	8.08989e-11	1.2547e-09	159.536	protein_coding	16.9696	28.4741	1.38919	1.32657	8.90146	TAPL;mKIAA1520	ATP-binding cassette, sub-family B member 9	The membrane-associated protein encoded by this gene is a member of the superfamily of ATP-binding cassette (ABC) transporters. ABC proteins transport various molecules across extra- and intra-cellular membranes. ABC genes are divided into seven distinct subfamilies (ABC1, MDR/TAP, MRP, ALD, OABP, GCN20, White). This protein is a member of the MDR/TAP subfamily. Members of the MDR/TAP subfamily a…
ENSMUSG00000057363	Uxs1	0.743728	1.01386e-11	2.01622e-10	201.965	protein_coding	27.1113	45.3863	1.41689	2.94364	9.69546	1600025I13Rik	UDP-glucuronate decarboxylase 1
ENSMUSG00000036466	Megf11	0.743613	5.55878e-10	6.95255e-09	127.506	protein_coding	22.7782	38.1981	1.81048	3.51281	8.15786	2410080H04Rik;D130061K05	multiple EGF-like-domains 11
ENSMUSG00000000120	Ngfr	0.743562	3.26925e-05	0.000145302	28.8207	protein_coding	1.6131	2.70519	0.223914	0.155698	3.83773	LNGFR;Tnfrsf16;p75;p75NGFR;p75NTR	nerve growth factor receptor (TNFR superfamily, member 16)
ENSMUSG00000007653	Gabrb2	0.743514	0.000158912	0.000603864	21.7891	protein_coding	2.90226	4.86392	0.73679	0.802483	3.21906	C030002O17Rik;C030021G16Rik;Gabrab2;Gabrb-2	gamma-aminobutyric acid type A receptor subunit beta 2
ENSMUSG00000007877	Tcap	0.743307	0.0486569	0.0916406	4.79495	protein_coding	4.17154	6.97066	1.02233	4.06681	1.03791		titin-cap
ENSMUSG00000033124	Atg9a	0.742625	2.46278e-11	4.35518e-10	182.719	protein_coding	18.0822	30.2762	1.16274	1.5111	9.36099	Apg9l1;Atg9;Atg9l1	autophagy related 9A
ENSMUSG00000005873	Reep5	0.742217	3.65481e-14	1.77445e-12	374.909	protein_coding	161.996	271.025	6.79792	11.0075	11.7509	DP1/TB2;Dp1;TB2/DP1	receptor accessory protein 5
ENSMUSG00000104494	Gm37111	0.742183	4.0568e-08	3.28248e-07	75.424	TEC	6.14124	10.295	0.365488	1.10731	6.4838		predicted gene, 37111
ENSMUSG00000027894	Slc6a17	0.741962	3.86095e-13	1.2448e-11	290.132	protein_coding	56.9579	95.2656	2.19538	5.39024	10.9049	D130012J15Rik;Ntt4	solute carrier family 6 (neurotransmitter transporter), member 17
ENSMUSG00000002032	Tmem25	0.741676	1.98067e-11	3.61735e-10	187.28	protein_coding	35.0343	58.6045	2.70155	3.53423	9.44161	0610039J01Rik	transmembrane protein 25
ENSMUSG00000058254	Tspan7	0.741339	1.26772e-11	2.46359e-10	196.951	protein_coding	1158.5	1936.83	88.7494	126.108	9.60843	1200014P11Rik;A15;Cd231;Mxs1;PE31;TALLA;Tm4sf2	tetraspanin 7
ENSMUSG00002075463	Gm56190	0.741141	0.0777473	0.135336	3.64105	miRNA	2.10543	3.50291	0.556113	2.39348	0.868588
ENSMUSG00000041046	Ramp3	0.740647	2.7314e-09	2.86222e-08	105.45	protein_coding	15.2289	25.5173	1.1711	2.73427	7.5433		receptor (calcitonin) activity modifying protein 3
ENSMUSG00000028661	Epha8	0.740301	1.11046e-05	5.49338e-05	34.3283	protein_coding	3.24174	5.42874	0.312667	0.968752	4.26016	Eek;Hek3;mKIAA1459	Eph receptor A8
ENSMUSG00000015083	C8g	0.739504	0.00488872	0.0127363	10.0814	protein_coding	1.17848	1.98162	0.15315	0.774776	1.89496		complement component 8, gamma polypeptide	This gene encodes a secreted protein that is a core component of the complement 8 (C8) complex. C8 is part of the membrane attack complex which participates in the innate immune response against bacterial pathogens. Alternatively spliced transcript variants encoding multiple isoforms have been observed for this gene. [provided by RefSeq, Nov 2012].
ENSMUSG00000040452	Cdh12	0.739502	2.86703e-09	2.98685e-08	104.833	protein_coding	23.5852	39.3687	1.84692	4.54038	7.52479	Cdhb	cadherin 12	This gene encodes a member of the cadherin family of calcium-dependent glycoproteins that mediate cell adhesion and regulate many morphogenetic events during development. The encoded preproprotein is further processed to generate a mature protein. This gene is expressed in both the excitatory and inhibitory neurons in various areas of the adult central nervous system including the cerebellum, neo…
ENSMUSG00000027188	Pamr1	0.739421	1.27915e-08	1.14931e-07	87.2546	protein_coding	7.44613	12.4568	0.595559	1.06735	6.93956	5930437L24;E430002G05Rik;Ramp	peptidase domain containing associated with muscle regeneration 1
ENSMUSG00000112959	Gm32834	0.739142	0.00476381	0.012458	10.1578	lncRNA	0.832011	1.37562	0.295406	0.266332	1.90455		predicted gene, 32834
ENSMUSG00000026525	Opn3	0.738933	8.6058e-07	5.37427e-06	50.1392	protein_coding	6.66377	11.0702	1.06866	1.2027	5.26968	ERO;Ecpn	opsin 3
ENSMUSG00000033068	Entpd6	0.738918	3.68444e-10	4.75913e-09	133.818	protein_coding	17.0302	28.4082	0.615319	2.86365	8.32247	2700026H11Rik;Cd39l2;NTPDase-6	ectonucleoside triphosphate diphosphohydrolase 6
ENSMUSG00000019880	Rspo3	0.738474	3.73571e-08	3.04332e-07	76.2221	protein_coding	12.4601	20.8153	1.34274	2.44323	6.51665	2810459H04Rik;Cristin1;Thsd2	R-spondin 3
ENSMUSG00000038383	Pigu	0.738217	3.20778e-12	7.3418e-11	229.69	protein_coding	28.47	47.439	1.97721	1.51035	10.1342	5430426F17Rik;Cdc91l1	phosphatidylinositol glycan anchor biosynthesis, class U
ENSMUSG00000028033	Kcnq5	0.738138	3.49289e-09	3.55608e-08	102.354	protein_coding	28.5234	47.6706	3.00255	4.8104	7.44903	7730402H11;9230107O05Rik;D1Mgi1	potassium voltage-gated channel, subfamily Q, member 5
ENSMUSG00000020297	Nsg2	0.737862	1.95441e-10	2.73923e-09	144.086	protein_coding	379.764	633.401	29.1564	64.0419	8.56237	P19	neuron specific gene family member 2
ENSMUSG00000043460	Elfn2	0.737548	3.01565e-11	5.18982e-10	178.566	protein_coding	46.1512	77.064	4.01861	4.42837	9.28485	6330514E13;Lrrc62;Ppp1r29	leucine rich repeat and fibronectin type III, extracellular 2
ENSMUSG00000029108	Pcdh7	0.736945	1.12722e-12	3.01569e-11	257.9	protein_coding	127.491	212.542	8.57707	10.4522	10.5206		protocadherin 7
ENSMUSG00000035258	Abi3bp	0.736692	7.43394e-09	7.04355e-08	93.3234	protein_coding	8.61387	14.3667	0.909879	0.850593	7.15221	5033411B22Rik;D930038M13Rik;TARSH;eratin	ABI family member 3 binding protein
ENSMUSG00000022347	A1bg	0.736607	0.0896434	0.152412	3.41529	protein_coding	3.34963	5.58105	1.02852	3.66533	0.816982
ENSMUSG00000121080	Gm57228	0.736416	0.0686011	0.122118	3.79685	lncRNA	1.20549	2.0457	0.382998	1.44076	0.913222
ENSMUSG00000050640	Tmem150c	0.736176	9.02538e-12	1.83355e-10	204.62	protein_coding	25.3883	42.3304	1.04314	2.85014	9.73671		transmembrane protein 150C
ENSMUSG00000013936	Myl2	0.736	0.0565393	0.103938	4.42435	protein_coding	3.73544	6.24931	0.77023	3.97665	0.983226
ENSMUSG00000074634	Tmem267	0.735938	2.22331e-08	1.88585e-07	81.4117	protein_coding	9.82666	16.3975	0.828417	1.89412	6.72449	EG633640;Gm7120	transmembrane protein 267
ENSMUSG00000035704	Alg8	0.735909	7.35711e-06	3.7731e-05	36.5978	protein_coding	4.53558	7.52526	0.768341	1.15041	4.4233	Gm1089	ALG8 alpha-1,3-glucosyltransferase
ENSMUSG00000008318	Relt	0.735795	1.40036e-07	1.01514e-06	64.1984	protein_coding	10.1414	16.8201	1.63151	1.52746	5.99348	E430021K24Rik;Tnfrsf19l	RELT tumor necrosis factor receptor
ENSMUSG00000027642	Rpn2	0.735666	4.64195e-14	2.12485e-12	365.343	protein_coding	82.7145	137.743	2.48269	6.22803	11.6727	1300012C06Rik;Rpn-2	ribophorin II
ENSMUSG00000043635	Adamts3	0.73509	0.00989392	0.0234421	8.17987	protein_coding	0.69036	1.14735	0.274547	0.266509	1.63	1100001H14Rik;6330442E02Rik	ADAM metallopeptidase with thrombospondin type 1 motif 3
ENSMUSG00000031722	Hp	0.734809	0.13897	0.21856	2.53352	protein_coding	3.1016	5.16872	1.23205	3.76354	0.660429
ENSMUSG00000028854	Slc9a1	0.734574	2.47743e-11	4.37289e-10	182.594	protein_coding	27.7624	46.2211	1.24587	3.61789	9.35923	Apnh;Mir5122;Nhe1;mir-5122;swe	solute carrier family 9 (sodium/hydrogen exchanger), member 1
ENSMUSG00000032017	Grik4	0.734416	4.35094e-08	3.50622e-07	74.7504	protein_coding	7.5427	12.5493	0.738539	1.29092	6.45516	6330551K01Rik;GluK4;GluRgamma1;KA-1;KA1	glutamate receptor, ionotropic, kainate 4
ENSMUSG00000051617	Krt9	0.734244	0.00607713	0.0153715	9.47832	protein_coding	0.899266	1.49191	0.27989	0.41219	1.81328	EPPK;K9;Krt1-9	keratin 9
ENSMUSG00000028096	Gpr89	0.734101	4.85948e-09	4.79201e-08	98.3199	protein_coding	12.8304	21.4243	1.52433	1.42234	7.31948	4933412D19Rik;Gpr89a;SH120	G protein-coupled receptor 89
ENSMUSG00000051373	Plpp7	0.733419	1.10191e-07	8.12607e-07	66.26	protein_coding	6.63711	11.081	0.663889	1.21111	6.09012	D830019K17Rik;NET39;Ppapdc3	phospholipid phosphatase 7 (inactive)
ENSMUSG00000052026	Slc6a7	0.732913	3.99155e-09	4.01353e-08	100.708	protein_coding	11.2399	18.6713	1.26308	1.09801	7.39647	PROT	solute carrier family 6 (neurotransmitter transporter, L-proline), member 7
ENSMUSG00000028454	Pigo	0.732588	4.28873e-08	3.46076e-07	74.8881	protein_coding	9.41533	15.5876	1.1862	1.33776	6.46083	PIG-O	phosphatidylinositol glycan anchor biosynthesis, class O
ENSMUSG00000025227	Mfsd13a	0.732236	7.58341e-08	5.77811e-07	69.5765	protein_coding	7.40258	12.334	0.559405	1.54347	6.23821	4930449A08Rik;4930538D17Rik;Tmem180	major facilitator superfamily domain containing 13a
ENSMUSG00000040904	Gm21988	0.732186	3.84351e-13	1.24172e-11	290.276	protein_coding	67.6125	112.325	1.77486	6.99379	10.906		predicted gene 21988
ENSMUSG00000021497	Txndc15	0.732142	2.21332e-12	5.28186e-11	239.353	protein_coding	67.351	111.924	4.42329	5.71646	10.2772	2310047H23Rik;C5orf14;UNQ335	thioredoxin domain containing 15
ENSMUSG00000035131	Brinp3	0.73205	2.21966e-10	3.05596e-09	141.971	protein_coding	21.2176	35.2999	1.79156	2.3964	8.51485	B830045N13Rik;Fam5c	bone morphogenetic protein/retinoic acid inducible neural specific 3
ENSMUSG00000039886	Tmem120a	0.732018	1.0728e-07	7.94083e-07	66.4934	protein_coding	6.70192	11.1723	0.932709	0.707632	6.10013	2010310D06Rik;Tmpit	transmembrane protein 120A
ENSMUSG00000021670	Hmgcr	0.731695	3.82502e-09	3.85909e-08	105.042	protein_coding	79.4626	132.036	6.4008	16.2877	7.41352	HMG-CoAR;Red	3-hydroxy-3-methylglutaryl-Coenzyme A reductase
ENSMUSG00000025582	Nptx1	0.731375	1.16146e-13	4.60003e-12	330.759	protein_coding	135.837	225.538	6.82555	9.00257	11.3372	D11Bwg1004e;Np1	neuronal pentraxin 1
ENSMUSG00000064361	mt-Tr	0.731335	0.00318289	0.00874941	11.323	Mt_tRNA	0.84481	1.42011	0.171087	0.342779	2.05802		tRNA-Arg
ENSMUSG00000035283	Adrb1	0.731289	2.36975e-09	2.52613e-08	107.274	protein_coding	20.3984	33.9128	2.01321	3.09937	7.59754	Adrb-1;beta-AR	adrenergic receptor, beta 1
ENSMUSG00000026463	Atp2b4	0.731153	7.0715e-12	1.49252e-10	210.293	protein_coding	77.5985	128.862	4.80846	8.81844	9.82608	Pmca4	ATPase, Ca++ transporting, plasma membrane 4
ENSMUSG00000026856	Dolpp1	0.730957	1.75582e-12	4.34057e-11	245.574	protein_coding	25.7848	42.785	1.3132	1.60828	10.3625	0610011H20Rik;LSFR2	dolichyl pyrophosphate phosphatase 1
ENSMUSG00000033768	Nrxn2	0.730906	1.18856e-14	7.09095e-13	423.141	protein_coding	352.294	584.687	15.2231	12.3892	12.1493	6430591O13Rik;mKIAA0921	neurexin II
ENSMUSG00000023070	Rgn	0.730864	0.0122785	0.0282759	7.6218	protein_coding	1.23323	2.03534	0.45523	0.776842	1.54858	GNL;RC;SMP-30;SMP30	regucalcin
ENSMUSG00000056050	Mia3	0.730503	4.34959e-14	2.02205e-12	367.923	protein_coding	113.837	188.873	4.32096	7.53424	11.6942	9130229H14Rik;A930039G15Rik;B230399H06Rik;Gm1525;TANGO1;Tango	MIA SH3 domain ER export factor 3
ENSMUSG00000055003	Lrtm2	0.730235	1.19645e-10	1.76247e-09	152.507	protein_coding	31.7132	52.6447	2.42597	4.18993	8.75388	A230084J22	leucine-rich repeats and transmembrane domains 2
ENSMUSG00000028542	Slc6a9	0.729971	1.43192e-12	3.66122e-11	251.176	protein_coding	50.9472	84.5	3.07327	3.81849	10.4364	Glyt-1;Glyt1	solute carrier family 6 (neurotransmitter transporter, glycine), member 9
ENSMUSG00000032114	Slc37a4	0.729798	1.87953e-07	1.33268e-06	61.7371	protein_coding	7.4386	12.3264	1.05082	1.18942	5.87527	100043178;G6PT;G6pt1;GSD-1b;mG6PT	solute carrier family 37 (glucose-6-phosphate transporter), member 4
ENSMUSG00000025277	Abhd6	0.729627	9.31836e-11	1.42182e-09	156.963	protein_coding	54.6547	90.6609	3.14284	8.58509	8.84715	0610041D24Rik	abhydrolase domain containing 6
ENSMUSG00000000605	Clcn4	0.729498	7.50043e-13	2.17926e-11	269.738	protein_coding	159.302	264.181	7.19265	16.4412	10.6617	Clc4-2;Clcn4-2;clC-4	chloride channel, voltage-sensitive 4
ENSMUSG00000061669	Rpl34-ps2	0.729278	0.00142632	0.00431368	13.7979	processed_pseudogene	1.93602	3.24079	0.36173	1.02766	2.36515	EG623174;Gm6404	ribosomal protein L34, pseudogene 2
ENSMUSG00000025905	Oprk1	0.72894	1.24855e-06	7.52665e-06	47.5698	protein_coding	6.03333	10.0237	0.725788	1.48469	5.1234	K-OR-1;KOR;KOR-1;MSL-1;Oprk2;R21	opioid receptor, kappa 1	This gene encodes an opioid receptor, which is a member of the 7 transmembrane-spanning G protein-coupled receptor family. It functions as a receptor for endogenous ligands, as well as a receptor for various synthetic opioids. Ligand binding results in inhibition of adenylate cyclase activity and neurotransmitter release. This opioid receptor plays a role in the perception of pain and mediating t…
ENSMUSG00000003402	Prkcsh	0.728467	2.27406e-11	4.08236e-10	184.375	protein_coding	33.0911	54.8465	1.57565	4.46008	9.38909	80K-H;PKCSH	protein kinase C substrate 80K-H
ENSMUSG00000066366	Serpina1a	0.728382	0.0547439	0.101063	4.48171	protein_coding	3.48227	5.76237	1.07078	3.26396	0.995408
ENSMUSG00000031532	Saraf	0.727991	2.21496e-15	1.8185e-13	506.539	protein_coding	324.832	538.076	9.99657	7.8323	12.7403	1810045K07Rik;Tmem66	store-operated calcium entry-associated regulatory factor
ENSMUSG00000021252	Erg28	0.727977	4.84732e-13	1.51939e-11	282.987	protein_coding	70.7983	117.279	3.58834	5.54408	10.8183	0610007P14Rik;1190004E09Rik;ORF11	ergosterol biosynthesis 28
ENSMUSG00000029211	Gabra4	0.727976	1.06346e-10	1.59206e-09	154.593	protein_coding	69.8578	115.807	7.0252	7.23453	8.79804	Gabra-4	gamma-aminobutyric acid type A receptor subunit alpha 4
ENSMUSG00000043843	Tmem145	0.727238	4.29908e-11	7.09824e-10	171.504	protein_coding	34.2796	56.7805	2.84925	3.30907	9.14885	B930076A02Rik	transmembrane protein 145
ENSMUSG00000041355	Ssr2	0.726769	1.36186e-13	5.23058e-12	325.083	protein_coding	58.2867	96.5045	3.06652	2.32438	11.2815	1500032E05Rik;SSR-beta;TLAP;TRAPB;TRAPbeta	signal sequence receptor, beta
ENSMUSG00000032036	Kirrel3	0.726678	2.34758e-10	3.20496e-09	141.048	protein_coding	29.0869	48.1815	2.25825	4.06681	8.49418	1500010O20Rik;2900036G11Rik;NEPH2;SST4;mKIAA1867	kirre like nephrin family adhesion molecule 3
ENSMUSG00000003153	Slc2a3	0.726628	1.67956e-12	4.18674e-11	246.783	protein_coding	68.1543	112.823	4.04598	6.08326	10.3781	Glut-3;Glut3	solute carrier family 2 (facilitated glucose transporter), member 3
ENSMUSG00000068040	Tm9sf4	0.726539	1.01255e-13	4.13758e-12	335.728	protein_coding	64.1148	106.134	2.58758	4.14432	11.3833	B930079E06;mKIAA0255	transmembrane 9 superfamily member 4
ENSMUSG00000026235	Epha4	0.726375	1.32824e-11	2.5645e-10	195.919	protein_coding	152.659	252.67	9.09854	20.582	9.591	2900005C20Rik;Cek8;Hek8;Sek;Sek1;Tyro1;rb	Eph receptor A4
ENSMUSG00000018800	Abca5	0.726125	1.31125e-12	3.41611e-11	253.631	protein_coding	34.8977	57.7818	1.42537	3.12621	10.4665	ABC13;B930033A02Rik;mKIAA1888	ATP-binding cassette, sub-family A member 5
ENSMUSG00000044067	Gpr22	0.725718	3.08535e-11	5.28942e-10	178.103	protein_coding	41.3948	68.5202	3.28771	4.3109	9.27659	2900068K05Rik	G protein-coupled receptor 22
ENSMUSG00000085830	Grin1os	0.725456	0.0307418	0.0621714	5.42932	lncRNA	0.841883	1.40288	0.346764	0.684228	1.20641	E130003G02Rik	glutamate receptor, ionotropic, NMDA1 (zeta 1), opposite strand
ENSMUSG00000039917	Rhbdd2	0.72537	8.80625e-12	1.80131e-10	205.185	protein_coding	25.5645	42.2228	1.49872	2.18616	9.74441	0610011L13Rik;Rhbdl7;Usmg1	rhomboid domain containing 2
ENSMUSG00000054843	Atrnl1	0.724871	1.14712e-09	1.31695e-08	117.019	protein_coding	36.0215	59.6208	3.36027	5.62057	7.88043	Alp;Atrnl;Atrnlp	attractin like 1
ENSMUSG00000120708	Gm57099	0.724577	0.000455032	0.00155512	17.7245	lncRNA	1.95476	3.25104	0.397315	0.692621	2.80824		predicted gene, 57099
ENSMUSG00000097649	Gm10561	0.724355	0.000696768	0.00228151	16.2025	lncRNA	2.51391	4.12219	0.570796	1.04559	2.64178		predicted gene 10561
ENSMUSG00000031980	Agt	0.72429	7.29664e-10	8.84791e-09	123.476	protein_coding	150.303	248.272	13.3075	25.1345	8.05316	AngI;AngII;Aogen;Serpina8	angiotensinogen
ENSMUSG00000032181	Scg3	0.723673	3.34341e-13	1.10234e-11	294.738	protein_coding	158.11	261.091	8.01312	12.84	10.9577	1B1075;Chgd;SgIII	secretogranin III
ENSMUSG00000089838	Gm2962	0.723441	0.0304458	0.0616494	5.45051	processed_pseudogene	1.00724	1.67834	0.144517	1.00242	1.21007		predicted pseudogene 2962
ENSMUSG00000037344	Slc12a9	0.723276	4.88279e-11	7.95196e-10	169.031	protein_coding	26.943	44.4258	2.0249	2.71909	9.09953	CIP1	solute carrier family 12 (potassium/chloride transporters), member 9
ENSMUSG00000097679	Rps19-ps5	0.723273	0.0277123	0.0567996	5.66362	processed_pseudogene	1.21352	2.02319	0.357723	1.17196	1.24566		ribosomal protein S19, pseudogene 5
ENSMUSG00000090460	Gm17511	0.722738	0.0121516	0.0280413	8.83068	processed_pseudogene	11.6833	19.2342	2.38757	7.60915	1.5522		predicted gene, 17511
ENSMUSG00000044912	Syt16	0.722728	4.32913e-10	5.51479e-09	131.311	protein_coding	30.049	49.6495	2.73656	3.84216	8.25847	Strep14;Syt14l;syt14r	synaptotagmin XVI
ENSMUSG00000000305	Cdh4	0.721075	2.69307e-10	3.61053e-09	138.81	protein_coding	33.063	54.5043	2.49669	4.77052	8.44243	R-CAD;R-Cadh;Rcad	cadherin 4	This gene encodes a member of the cadherin family of calcium-dependent glycoproteins that mediate cell adhesion and regulate many morphogenetic events during development. The encoded preproprotein is further processed to generate a mature protein. The encoded protein is involved in retinal angiogenesis during development where it plays a crucial role in the endothelial-astrocyte interactions. Alt…
ENSMUSG00000045665	Mfsd5	0.72092	2.88027e-09	2.99715e-08	104.776	protein_coding	15.2885	25.199	1.48231	2.02306	7.52329	AW556797;D15Mgi27	major facilitator superfamily domain containing 5
ENSMUSG00000050830	Vwc2	0.720709	1.44859e-08	1.28414e-07	85.9112	protein_coding	6.27208	10.3317	0.292235	0.825978	6.89139	A930041G11Rik;G11;PSST739;UNQ739;cradin	von Willebrand factor C domain containing 2
ENSMUSG00000110350	Gm10252	0.720393	0.0274772	0.0563975	5.68333	TEC	1.08072	1.77567	0.289075	0.962848	1.24874		predicted gene 10252
ENSMUSG00000034175	Rhbdd3	0.720336	1.19168e-08	1.07993e-07	88.0265	protein_coding	13.6323	22.4691	1.71261	1.63503	6.9666	Ptag	rhomboid domain containing 3
ENSMUSG00000022415	Syngr1	0.72015	1.28546e-13	4.9799e-12	327.131	protein_coding	96.184	158.458	4.63196	5.98778	11.3028	Syngr1b;p29	synaptogyrin 1
ENSMUSG00000028461	Ccdc107	0.719507	7.51912e-09	7.12048e-08	93.1911	protein_coding	17.4742	28.8612	2.19326	2.02822	7.14749	1110032O22Rik	coiled-coil domain containing 107
ENSMUSG00000060534	Dcc	0.719503	2.18764e-10	3.01652e-09	142.212	protein_coding	17.8583	29.4119	1.40981	1.82044	8.52049	C030036D22Rik;Igdcc1	DCC netrin 1 receptor
ENSMUSG00000035285	Nat14	0.719478	7.88495e-10	9.49057e-09	122.348	protein_coding	37.1449	61.2881	3.78894	5.10366	8.02271		N-acetyltransferase 14
ENSMUSG00000068747	Sort1	0.719373	7.05545e-13	2.07354e-11	271.559	protein_coding	102.787	169.269	2.45116	11.7853	10.6833	2900053A11Rik;Ntr3;Ntsr3	sortilin 1
ENSMUSG00000045498	Pcdhb3	0.718737	6.88472e-05	0.000284645	25.3613	protein_coding	2.4546	4.05535	0.213519	0.830575	3.5457	PcdhbC	protocadherin beta 3
ENSMUSG00000027221	Chst1	0.718637	2.7023e-13	9.21254e-12	301.679	protein_coding	130.497	214.804	7.05544	8.60014	11.0356	2610008E20Rik;C6ST;GST-1;Gst1;KS6ST;KSGAL6ST;KSST	carbohydrate sulfotransferase 1
ENSMUSG00000024109	Nrxn1	0.718536	2.79649e-11	4.85665e-10	180.102	protein_coding	453.728	746.7	35.5385	50.9737	9.31366	1700062G21Rik;9330127H16Rik;A230068P09Rik;mKIAA0578	neurexin I	This gene encodes a single-pass type I membrane protein that belongs to the neurexin family. Neurexins are synaptic transmembrane receptors that bind endogenous ligands that include neuroligins, dystroglycan, and neurexophilins. Neurexin complexes are required for efficient neurotransmission and are involved in synaptogenesis. In vertebrates, alternate promoter usage results in multiple isoform c…
ENSMUSG00000025479	Cyp2e1	0.718232	0.0748451	0.131048	3.77628	protein_coding	3.129	5.16659	0.707581	3.4846	0.882568
ENSMUSG00000053166	Cdh22	0.718205	2.91079e-10	3.86192e-09	137.557	protein_coding	17.9267	29.5303	1.28209	2.21561	8.4132		cadherin 22
ENSMUSG00000050069	Grem2	0.717934	2.58763e-06	1.46007e-05	42.8154	protein_coding	11.6678	19.3162	2.30824	2.24024	4.83563	Gremlin2;Prdc	gremlin 2, DAN family BMP antagonist
ENSMUSG00000106746	2900064F13Rik	0.717809	7.36854e-06	3.77669e-05	36.5885	TEC	5.78657	9.61292	1.07008	1.34023	4.42289		RIKEN cDNA 2900064F13 gene
ENSMUSG00000034684	Sema3f	0.717686	2.02312e-06	1.16505e-05	44.3821	protein_coding	4.49219	7.40732	0.59511	0.896721	4.93365	Sema4;Semak	sema domain, immunoglobulin domain (Ig), short basic domain, secreted, (semaphorin) 3F
ENSMUSG00000030518	Entrep2	0.71732	3.01401e-10	3.97822e-09	136.998	protein_coding	21.7535	35.8006	1.56977	2.84843	8.40031	5730507A09Rik;Fam189a1	endosomal transmembrane epsin interactor 2
ENSMUSG00000039106	Htr5a	0.717312	3.46634e-06	1.90017e-05	41.0084	protein_coding	4.11711	6.75558	0.414827	1.00199	4.72121	Htr5	5-hydroxytryptamine (serotonin) receptor 5A
ENSMUSG00000034501	Pcnx4	0.716579	1.21866e-11	2.37598e-10	197.829	protein_coding	25.798	42.4515	1.94662	1.29975	9.62416	1810048J11Rik;4932413O10;Pcnxl4	pecanex homolog 4
ENSMUSG00000013236	Ptprs	0.716567	1.14458e-10	1.69584e-09	153.289	protein_coding	165.017	271.135	15.1593	18.8509	8.77062	PTP;PTP-NU3;PTPNU-3;PTPsigma;Ptpt9;R-PTP-S;R-PTP-sigma;RPTPsigma	protein tyrosine phosphatase receptor type S
ENSMUSG00000000532	Acvr1b	0.716162	1.66396e-13	6.24352e-12	318.069	protein_coding	58.043	95.3803	1.66708	4.61153	11.2046	6820432J04;ALK-4;ActR-IB;ActRIB;Acvrlk4;Alk4;SKR2	activin A receptor, type 1B
ENSMUSG00000038633	Degs1	0.715971	4.77663e-14	2.17537e-12	364.215	protein_coding	101.11	166.107	3.47331	6.52566	11.6625	Degs;Des1;Mdes	delta 4-desaturase, sphingolipid 1
ENSMUSG00000041592	Sdk2	0.715777	2.57475e-07	1.7731e-06	59.6749	protein_coding	20.031	32.9791	2.57771	4.74898	5.75127	4632412F08Rik;5330435L01Rik;Sdk-2;mKIAA1514	sidekick cell adhesion molecule 2
ENSMUSG00000103585	Pcdhgb4	0.715764	1.47458e-12	3.75584e-11	250.362	protein_coding	27.7665	45.6078	1.33569	1.59437	10.4253		protocadherin gamma subfamily B, 4
ENSMUSG00000063765	Chadl	0.71574	2.56978e-09	2.71671e-08	106.232	protein_coding	7.71748	12.6824	0.32328	0.83823	7.56596	D930017K21Rik	chondroadherin-like
ENSMUSG00000031963	Bmper	0.715381	3.47891e-06	1.90483e-05	40.9857	protein_coding	5.28671	8.69957	0.960337	0.885272	4.72014	3110056H04Rik;CV-2;Crim3;Cv2	BMP-binding endothelial regulator	This gene encodes a secreted protein that contains five Von Willebrand factor type C domains and a Von Willebrand factor type D domain and a trypsin inhibitory-like domain. The encoded protein binds to bone morphogenetic proteins (BMP) and regulates their activity. Mutation of the related gene in humans causes diaphanospondylodysostosis. [provided by RefSeq, Mar 2013].
ENSMUSG00000026514	Cnih3	0.715365	2.23795e-09	2.39706e-08	108.017	protein_coding	16.5516	27.2509	1.5083	2.35695	7.62032	2900075G08Rik;CNIH-3	cornichon family AMPA receptor auxiliary protein 3
ENSMUSG00000119584	Rn18s-rs5	0.715097	0.0249234	0.0518034	6.88362	rRNA	1000.66	1642.57	273.075	663.065	1.28564		18S ribosomal RNA	The sequences coding for ribosomal RNAs are present as rDNA repeating units distributed on chromosomes 12, 15, 16, 18 and 19. A 45S rRNA, which serves as the precursor for the 18S, 5.8S and 28S rRNA, is transcribed from each rDNA unit by RNA polymerase I. The number of rDNA repeating units varies between individuals and from chromosome to chromosome, although usually 30 to 40 repeats are found on…
ENSMUSG00000057182	Scn3a	0.715092	1.23007e-06	7.42774e-06	54.8841	protein_coding	32.1249	52.8158	3.89731	7.7957	5.12914	Gm1000;Nav1.3	sodium channel, voltage-gated, type III, alpha
ENSMUSG00000034265	Zdhhc14	0.71498	6.88922e-10	8.43387e-09	124.318	protein_coding	27.0589	44.4183	1.61162	4.613	8.07397	B530001K09Rik;New1cp	zinc finger, DHHC domain containing 14
ENSMUSG00000111374	Gm50490	0.714008	0.00400387	0.0107021	10.65	processed_pseudogene	1.16964	1.9368	0.289349	0.585783	1.97053		predicted gene, 50490
ENSMUSG00000026347	Tmem163	0.713433	1.4311e-11	2.73069e-10	194.28	protein_coding	46.7023	76.5831	2.37477	5.68795	9.56373	2610024A01Rik;A-cre;Act-Cre;SV31;Tg(ACTB-cre)2Mrt;actin-cre;cre<actin>	transmembrane protein 163
ENSMUSG00000029233	Srd5a3	0.713269	1.66795e-09	1.83484e-08	111.901	protein_coding	17.4051	28.555	1.74767	1.92797	7.7364	1110025P14Rik;A430076C09;D730040M03Rik;H5ar;S5AR 3;Srd5a2l	steroid 5 alpha-reductase 3
ENSMUSG00000028871	Rspo1	0.712936	9.10728e-05	0.000366462	24.1308	protein_coding	3.0922	5.08592	0.765303	0.655234	3.43597	R-spondin;Rspondin	R-spondin 1
ENSMUSG00000029616	Erp29	0.712459	1.28543e-13	4.9799e-12	327.132	protein_coding	67.6655	110.922	2.49629	4.58131	11.3028	1200015M03Rik;2810446M09Rik;Erp28;Erp31;PDI-Db	endoplasmic reticulum protein 29
ENSMUSG00000028664	Ephb2	0.71242	7.3939e-09	7.01676e-08	93.3849	protein_coding	12.4103	20.2933	1.377	1.50619	7.15386	Cek5;Drt;ETECK;Erk;Hek5;Nuk;Prkm5;Qek5;Sek3;Tyro5	Eph receptor B2	This gene encodes a member of the Eph receptor family of receptor tyrosine kinase transmembrane glycoproteins. These receptors consist of an N-terminal glycosylated ligand-binding domain, a transmembrane region and an intracellular kinase domain. The encoded receptor preferentially binds membrane-bound ephrin-B ligands and is involved in nervous system and vascular development. This gene is used …
ENSMUSG00000027131	Emc4	0.712317	1.17978e-10	1.74078e-09	152.754	protein_coding	47.3902	77.6919	2.94767	7.11496	8.75925	2610318K02Rik;Tmem85	ER membrane protein complex subunit 4
ENSMUSG00000039209	Rpl39l	0.711232	0.105795	0.175018	2.96421	protein_coding	1.33555	2.19412	0.471463	1.58915	0.756918
ENSMUSG00000059974	Ntm	0.711221	1.05226e-11	2.08104e-10	201.122	protein_coding	250.105	409.528	18.4909	25.1834	9.68172	6230410L23Rik;B230210G24Rik;Hnt;Igdcc2	neurotrimin
ENSMUSG00000037905	Bri3bp	0.710572	4.6877e-13	1.47194e-11	284.028	protein_coding	59.844	97.9865	2.55597	4.71408	10.8321	2410150I18Rik	Bri3 binding protein
ENSMUSG00000032076	Cadm1	0.709925	4.95259e-12	1.09299e-10	218.837	protein_coding	299.673	490.265	12.8715	39.643	9.96138	2900073G06Rik;3100001I08Rik;Bl2;Igsf4;Igsf4a;Necl2;RA175;RA175A;RA175B;RA175C;RA175N;ST17;SgIGSF;SynCam;Tslc1	cell adhesion molecule 1
ENSMUSG00000047037	Nipa1	0.708875	6.50732e-10	8.01569e-09	125.16	protein_coding	18.1614	29.6889	1.66252	1.88649	8.09606	1110027G09Rik;A830014A18Rik;FSP3;Spg6	non imprinted in Prader-Willi/Angelman syndrome 1 homolog (human)
ENSMUSG00000030207	Fam234b	0.70851	2.94745e-11	5.08713e-10	179.03	protein_coding	42.8256	69.995	2.08052	5.81972	9.29353	8430419L09Rik;mKIAA1467	family with sequence similarity 234, member B
ENSMUSG00000081877	Gm8858	0.708318	0.0546968	0.101007	4.22721	processed_pseudogene	1.23778	2.03741	0.244684	1.37916	0.995647
ENSMUSG00000051379	Flrt3	0.707906	9.88085e-12	1.97595e-10	202.55	protein_coding	38.8841	63.5486	1.11111	4.8208	9.70422	5530600M07Rik;C430047I10Rik;mKIAA1469	fibronectin leucine rich transmembrane protein 3
ENSMUSG00000026904	Slc4a10	0.706939	1.33569e-11	2.57609e-10	195.796	protein_coding	87.193	142.359	3.7588	11.7867	9.58904	NCBE;mKIAA4136	solute carrier family 4, sodium bicarbonate cotransporter-like, member 10
ENSMUSG00000115486	Gm49017	0.706852	0.114586	0.186781	2.87849	processed_pseudogene	2.48222	4.0348	0.743238	2.85521	0.728667
ENSMUSG00000020926	Adam11	0.706673	4.13754e-11	6.85683e-10	172.254	protein_coding	34.3733	56.1302	2.4807	3.55017	9.16388	Mdc	a disintegrin and metallopeptidase domain 11	This gene encodes a member of a disintegrin and metalloprotease (ADAM) family of endoproteases that play important roles in various biological processes including cell signaling, adhesion and migration. The encoded preproprotein undergoes proteolytic processing to generate a mature, functional protein. The protein encoded by this gene is believed to lack metalloproteinase activity due to the lack…
ENSMUSG00000030895	Hpx	0.706286	0.0653934	0.117201	4.13078	protein_coding	4.87297	7.90007	1.72257	4.15967	0.931069
ENSMUSG00000028307	Aldob	0.706123	0.0381126	0.0745344	5.2525	protein_coding	3.26278	5.31661	0.722884	2.8424	1.12764	Aldo-2;Aldo2	aldolase B, fructose-bisphosphate	This gene encodes a subunit of the homotetrameric enzyme aldolase B, an isozyme of the class I fructose 1,6-bisphosphate aldolase enzyme. This enzyme catalyzes the conversion of fructose 1,6-bisphosphate to dihydroxyacetone phosphate and glyceraldehyde 3-phosphate. Homozygous knockout mice for this gene exhibit liver damage and death following fructose ingestion. A pseudogene of this gene has bee…
ENSMUSG00000013033	Adgrl1	0.705812	1.84929e-11	3.39821e-10	188.738	protein_coding	299.233	488.144	21.8983	32.9298	9.46875	2900070I05Rik;CLIBA;Lec2;Lphn1;mKIAA0821	adhesion G protein-coupled receptor L1
ENSMUSG00000046182	Gsg1l	0.705733	4.70195e-08	3.7603e-07	74.0093	protein_coding	11.6636	19.1131	1.27328	2.0426	6.42478	C230098I05Rik;G630023A01Rik;Gm637;g1l	GSG1-like
ENSMUSG00000100706	Gm19744	0.705643	0.00250071	0.00708865	12.0435	lncRNA	1.00443	1.65535	0.219586	0.365906	2.14944		predicted gene, 19744
ENSMUSG00000007038	Neu1	0.705337	7.88569e-11	1.22836e-09	160.004	protein_coding	25.5984	41.7114	1.82031	2.61094	8.91068	Aglp;Apl;Bat-7;Bat7;G9;Map-2;Neu;Neu-1	neuraminidase 1
ENSMUSG00000053024	Cntn2	0.705288	7.53672e-12	1.58324e-10	208.798	protein_coding	39.4811	64.3883	2.24667	3.93034	9.80045	D130012K04Rik;TAG-1;TAG1;Tax	contactin 2	This gene encodes a member of the contactin family of proteins, part of the immunoglobulin superfamily of cell adhesion molecules. The encoded glycosylphosphatidylinositol (GPI)-anchored neuronal membrane protein plays a role in the proliferation, migration, and axon guidance of neurons of the developing cerebellum. Mice lacking a functional copy of this gene exhibit epileptic seizures and elevat…
ENSMUSG00000014786	Slc9a5	0.70519	1.44972e-09	1.62271e-08	113.797	protein_coding	11.5309	18.802	1.15524	0.518926	7.78976	Gm696;NHE-5	solute carrier family 9 (sodium/hydrogen exchanger), member 5
ENSMUSG00000024479	Mal2	0.705097	8.78129e-09	8.2029e-08	92.3985	protein_coding	50.7774	82.9077	6.09447	7.90152	7.08603		mal, T cell differentiation protein 2
ENSMUSG00000030111	A2m	0.704833	1.47205e-09	1.64462e-08	113.587	protein_coding	19.867	32.3701	1.80542	2.49233	7.78394	A2mp	alpha-2-macroglobulin
ENSMUSG00000121068	Gm57050	0.704818	0.135492	0.214055	2.49798	lncRNA	1.24496	2.03041	0.425098	1.59906	0.669474
ENSMUSG00000038156	Spon1	0.703791	1.50977e-12	3.82746e-11	249.71	protein_coding	45.593	74.2834	2.12745	3.74784	10.4171	D330035F22Rik;FSP	spondin 1, (f-spondin) extracellular matrix protein
ENSMUSG00000022483	Col2a1	0.703665	0.00121578	0.00374078	14.3189	protein_coding	1.53931	2.51547	0.303264	0.646289	2.42704	Col2;Col2a;Col2a-1;Del1;Dmm;Lpk;M100413;Rgsc413;Rgsc856	collagen, type II, alpha 1	This gene encodes the alpha-1 subunit of the fibril-forming type II collagen, the major component of cartilage and the vitreous humor of the eye. The encoded preproprotein forms homotrimeric, triple helical procollagen that undergoes proteolytic processing during fibirl formation. Mice harboring certain mutations in this gene exhibit severe chondrodysplasia characterized by short limbs and trunch…
ENSMUSG00000018634	Crhr1	0.703615	1.60402e-09	1.77324e-08	112.427	protein_coding	13.0842	21.2986	0.522855	2.07409	7.75123	CRF-R1alpha;CRF1R;CRFR1;Crhr	corticotropin releasing hormone receptor 1	The protein encoded by this gene is a G-protein coupled receptor that binds corticotropin-releasing factor (CRH) and urocortin (UCN) with high affinity. The encoded protein upregulates adenylate cyclase activity and intracellular cAMP levels. This protein is essential for the activation of signal transduction pathways that regulate diverse physiological processes including stress, reproduction, i…
ENSMUSG00000046699	Slitrk4	0.703314	8.597e-11	1.32646e-09	158.424	protein_coding	42.9639	69.9769	2.83615	5.63126	8.87731	6430513G13;D930039I09Rik	SLIT and NTRK-like family, member 4
ENSMUSG00000140976	ENSMUSG00000140976	0.703162	0.0398267	0.0773542	4.85768	lncRNA	0.640229	1.05757	0.290238	0.356428	1.11152		predicted gene, 52783
ENSMUSG00000102543	Pcdhgc5	0.703069	5.09997e-13	1.58275e-11	281.415	protein_coding	27.8808	45.3937	0.663715	1.64181	10.8006		protocadherin gamma subfamily C, 5
ENSMUSG00000020571	Pdia6	0.703023	1.58235e-11	2.96865e-10	192.091	protein_coding	125.277	203.959	10.1224	11.1695	9.52744	1700015E05Rik;CaBP5;P5;Txndc7	protein disulfide isomerase associated 6
ENSMUSG00000064225	Paqr9	0.702556	3.47359e-11	5.86512e-10	175.719	protein_coding	46.3136	75.4059	2.71574	5.64944	9.23172	1700020G04Rik;Blnc1;C730029A08Rik	progestin and adipoQ receptor family member IX
ENSMUSG00000028822	Tmem50a	0.702343	3.78018e-13	1.22347e-11	290.804	protein_coding	103.742	168.827	4.46956	8.28315	10.9124	3200001F09Rik;CAM;Smp1	transmembrane protein 50A
ENSMUSG00000001985	Grik3	0.702007	4.68829e-09	4.63597e-08	98.7499	protein_coding	32.1684	52.4581	3.5566	4.70589	7.33386	9630027E11;GluK3;GluR7-3;Glur-7;Glur7	glutamate receptor, ionotropic, kainate 3	Glutamate receptors are the predominant excitatory neurotransmitter receptors in the mammalian brain and are activated in a variety of normal neurophysiologic processes. This gene product belongs to the kainate family of glutamate receptors, which are composed of four subunits and function as ligand-activated ion channels. Transcript variants encoding different isoforms have been described for th…
ENSMUSG00000036078	Sigmar1	0.701663	1.57646e-08	1.38084e-07	85.0051	protein_coding	16.4258	26.7787	1.83211	2.52125	6.85986	Oprs1;Sig1R;sigma1R	sigma non-opioid intracellular receptor 1	This gene encodes a transmembrane protein located in the endoplasmic reticulum. The encoded protein is a receptor that binds several endogenous ligands, including N,N-dimethyltryptamine, progesterone and pregnenolone and a variety of of non-opiate compounds. The encoded protein plays a role in regulating the activity of ion channels, acting as a chaperone and protecting cells from oxidative stres…
ENSMUSG00000040037	Negr1	0.701637	4.42102e-10	5.62384e-09	130.987	protein_coding	119.385	194.233	5.12556	23.7528	8.24997	5330422G01Rik;KILON;Ntra	neuronal growth regulator 1
ENSMUSG00000036622	Atp13a2	0.701291	1.90633e-12	4.6421e-11	243.347	protein_coding	35.9227	58.3818	1.58762	2.86224	10.3333	1110012E06Rik	ATPase type 13A2
ENSMUSG00000125461	ENSMUSG00000125461	0.700116	0.0797199	0.138202	3.4584	lncRNA	1.05691	1.73077	0.473391	1.11099	0.859486
ENSMUSG00000040918	Slc19a2	0.700051	1.65353e-08	1.44154e-07	84.4995	protein_coding	9.14142	14.8563	0.805451	1.25035	6.84117	DDA1;THTR1;TRMA;ThTr-1	solute carrier family 19 (thiamine transporter), member 2
ENSMUSG00000027215	Cd82	0.699811	2.27869e-08	1.92015e-07	81.1582	protein_coding	19.6035	31.8906	0.813316	4.59176	6.71667	C33;IA4;Kai1;Tspan27	CD82 antigen
ENSMUSG00000106379	Lhfpl3	0.699351	1.29058e-12	3.37208e-11	254.076	protein_coding	39.2869	63.8083	1.82132	2.75657	10.4721	A930031L14Rik	lipoma HMGIC fusion partner-like 3
ENSMUSG00000064105	Cnnm2	0.699134	6.56707e-10	8.07818e-09	125.024	protein_coding	18.8952	30.6744	0.691033	2.97004	8.09269	Acdp2;Clp2	cyclin M2
ENSMUSG00000108813	Rpl19-ps9	0.698605	0.0761902	0.13313	3.55958	processed_pseudogene	1.15052	1.89927	0.487212	1.16993	0.875723
ENSMUSG00000068697	Myoz1	0.698542	0.071732	0.126464	3.73901	protein_coding	1.63736	2.66063	0.284929	1.79253	0.898034
ENSMUSG00000024935	Slc1a1	0.698447	1.54174e-10	2.22175e-09	148.103	protein_coding	43.5284	70.698	2.9737	5.83331	8.65331	D130048G10Rik;EAAC1;EAAC2;EAAT3;MEAAC1	solute carrier family 1 (neuronal/epithelial high affinity glutamate transporter, system Xag), member 1
ENSMUSG00000031556	Tm2d2	0.698342	2.37142e-12	5.61424e-11	237.528	protein_coding	54.7605	88.8684	1.21375	6.2433	10.2507	2410018G23Rik;Blp1	TM2 domain containing 2
ENSMUSG00000034254	Agpat1	0.698229	2.19741e-11	3.96064e-10	185.092	protein_coding	51.5263	83.6491	3.85279	4.70891	9.40223	1-AGP;1-AGPAT	1-acylglycerol-3-phosphate O-acyltransferase 1
ENSMUSG00000029816	Gpnmb	0.69784	0.000175111	0.000659264	21.3962	protein_coding	1.92029	3.11931	0.300363	0.532329	3.18094	DC-HIL;Dchil;ipd	glycoprotein (transmembrane) nmb
ENSMUSG00000045733	Sprn	0.697713	5.48687e-08	4.31097e-07	72.5524	protein_coding	22.1907	36.1071	2.40431	4.47832	6.36542	C630041J07	shadow of prion protein
ENSMUSG00000022856	Tmem41a	0.697391	1.28684e-08	1.15564e-07	87.1888	protein_coding	10.3287	16.7581	0.359924	1.91452	6.93718	2900010K02Rik;5730578N08Rik	transmembrane protein 41a
ENSMUSG00000020811	Wscd1	0.697129	1.867e-11	3.42372e-10	188.536	protein_coding	20.9834	34.019	0.868574	1.8822	9.4655	mKIAA0523	WSC domain containing 1
ENSMUSG00000060807	Serpina6	0.696529	0.068462	0.121936	3.749	protein_coding	1.06484	1.74744	0.211712	1.21476	0.913869
ENSMUSG00000031253	Srpx2	0.696378	0.00143973	0.00434909	13.7692	protein_coding	1.38191	2.24426	0.299549	0.472855	2.3616	1110039C07Rik;SRP;SRPUL	sushi-repeat-containing protein, X-linked 2
ENSMUSG00000048988	Elfn1	0.69633	1.0242e-07	7.61895e-07	66.8993	protein_coding	6.12214	9.94384	0.301002	1.06651	6.1181	A930017N06Rik;Ppp1r28	leucine rich repeat and fibronectin type III, extracellular 1
ENSMUSG00000021687	Scamp1	0.696324	2.26867e-13	7.94613e-12	307.497	protein_coding	151.498	245.55	4.77989	13.4703	11.0998	4930505M11Rik	secretory carrier membrane protein 1
ENSMUSG00000034997	Htr2a	0.695895	4.52557e-07	2.98668e-06	54.8164	protein_coding	11.1962	18.1738	1.26458	2.56622	5.52481	5-HT-2;5-HT-2A;E030013E04;Htr-2;Htr2	5-hydroxytryptamine (serotonin) receptor 2A
ENSMUSG00000039196	Orm1	0.695598	0.0540598	0.0999857	4.26732	protein_coding	1.40026	2.26458	0.475623	1.43861	1.00006	Agp-1;Agp-2;Orm-1	orosomucoid 1	This gene encodes a member of the lipocalin family of proteins. The encoded protein is an abundant acute-phase protein that is synthesized by hepatocytes in response to cytokines during the acute phase response. The encoded protein may regulate inflammation and metabolism. This gene is present in a gene cluster on chromosome 4. [provided by RefSeq, Aug 2015].
ENSMUSG00000019590	Cyb561	0.695245	2.05359e-11	3.74289e-10	186.516	protein_coding	24.7452	40.0597	1.18844	2.40249	9.42679		cytochrome b-561
ENSMUSG00000048482	Bdnf	0.694853	2.46777e-10	3.35114e-09	140.23	protein_coding	23.3891	37.8718	1.27285	3.20236	8.47481		brain derived neurotrophic factor	The protein encoded by this gene is a member of the nerve growth factor family. It is involved in the growth, differentiation and survival of specific types of developing neurons both in the central nervous system (CNS) and the peripheral nervous system. It is also involved in regulating synaptic plasticity in the CNS. Expression of a similar gene in human is reduced in both Alzheimer's and Hunti…
ENSMUSG00000049100	Pcdh10	0.694788	8.73608e-13	2.48978e-11	265.248	protein_coding	79.699	129.049	3.09673	7.34455	10.6038	6430521D13Rik;6430703F07Rik;OL-pc;Olpc;mKIAA1400	protocadherin 10
ENSMUSG00000045689	Pcdhb4	0.694605	0.000198068	0.000737624	20.902	protein_coding	1.73592	2.81521	0.349618	0.3038	3.13216	Pcdhb5A;PcdhbD	protocadherin beta 4
ENSMUSG00000023886	Smoc2	0.694584	4.93926e-07	3.2311e-06	54.1618	protein_coding	6.91207	11.2069	0.716705	1.384	5.49065	1700056C05Rik;5430426J21Rik;Smoc2l	SPARC related modular calcium binding 2
ENSMUSG00000045545	Krt14	0.694357	0.0863893	0.147778	3.40081	protein_coding	2.04973	3.28799	0.731772	2.09532	0.830392
ENSMUSG00000019194	Scn1b	0.694142	3.62428e-12	8.18e-11	226.59	protein_coding	276.279	447.072	18.5316	23.1272	10.0872		sodium channel, voltage-gated, type I, beta
ENSMUSG00000022615	Tymp	0.693738	0.00114807	0.00355321	14.514	protein_coding	0.891219	1.45271	0.146043	0.159683	2.44938	2900072D10Rik;Ecgf1;PD-ECGF;PDECGF;Pdgfec;TP	thymidine phosphorylase
ENSMUSG00000055943	Emc7	0.693422	1.00508e-11	2.00322e-10	202.162	protein_coding	70.884	114.656	4.57953	7.00972	9.69827	2900064A13Rik;ORF3;c11orf3	ER membrane protein complex subunit 7
ENSMUSG00000021066	Atl1	0.693339	2.74149e-12	6.4224e-11	233.735	protein_coding	76.2295	123.292	4.34463	6.51689	10.1923	4930435M24Rik;Adfsp;Fsp1;Spg3;Spg3a	atlastin GTPase 1	This gene encodes a member of the dynamin family of GTPases. The encoded protein interacts with tubule-shaping proteins of the endoplasmic reticulum. Mutations in the homologous human gene can cause hereditary spastic paraplegia. [provided by RefSeq, Feb 2010].
ENSMUSG00000035580	Kcnh8	0.693213	0.00797011	0.019469	8.7439	protein_coding	1.01908	1.664	0.380627	0.375964	1.71066	C130090D05Rik;ELK;ELK1;ELK3;Kv12.1	potassium voltage-gated channel, subfamily H (eag-related), member 8
ENSMUSG00000038463	Olfml2b	0.692625	2.13175e-08	1.81946e-07	81.845	protein_coding	7.68145	12.4421	0.852085	0.363323	6.74006	1110018N05Rik;4832415H08Rik	olfactomedin-like 2B
ENSMUSG00000066457	S100a11-ps	0.692101	0.0616112	0.111555	3.94745	processed_pseudogene	1.04157	1.69221	0.245944	1.19428	0.952513
ENSMUSG00000089865	Gm44503	0.691371	2.18402e-08	1.85787e-07	81.5947	protein_coding	13.1079	21.1602	0.765968	2.66039	6.73099		predicted readthrough transcript (NMD candidate), 44503
ENSMUSG00000045246	Kcng4	0.691285	5.49257e-08	4.31356e-07	72.5438	protein_coding	10.327	16.6782	1.35729	1.20034	6.36516	4921535I01Rik;KV6.3;KV6.4	potassium voltage-gated channel, subfamily G, member 4
ENSMUSG00000085278	Gm12841	0.690896	0.000465178	0.00158646	17.644	lncRNA	1.96878	3.20681	0.516745	0.457037	2.79957		predicted gene 12841
ENSMUSG00000009207	Lnpk	0.690438	1.42579e-11	2.72928e-10	194.362	protein_coding	24.7457	39.9506	1.72434	1.09818	9.56395	2310011O18Rik;4921514L11Rik;9530051D01Rik;Lnp;Lnpk1;Ul;ulnaless	lunapark, ER junction formation factor
ENSMUSG00000026791	Slc2a8	0.690366	2.26539e-09	2.4221e-08	107.86	protein_coding	9.71203	15.7182	0.700547	0.827795	7.61581	D2Ertd44e;GLUT8;GlutX1	solute carrier family 2, (facilitated glucose transporter), member 8
ENSMUSG00000029765	Plxna4	0.690274	1.53391e-11	2.89598e-10	192.766	protein_coding	28.6509	46.1866	1.86828	1.99534	9.53821	9330117B14;Plxa4;mKIAA1550	plexin A4
ENSMUSG00000019189	Rnf145	0.690253	6.30839e-13	1.88809e-11	274.92	protein_coding	82.8913	133.764	4.11472	5.94303	10.724	3732413I11Rik;TMRF1	ring finger protein 145
ENSMUSG00000046822	Slc39a3	0.690238	2.94285e-11	5.08408e-10	179.063	protein_coding	20.9323	33.7853	1.3603	1.29811	9.29379	ZIP-3;Zip3	solute carrier family 39 (zinc transporter), member 3
ENSMUSG00000031169	Porcn	0.69003	2.81885e-13	9.5372e-12	300.291	protein_coding	71.3901	115.199	1.82583	5.86546	11.0206	2410004O13Rik;DXHXS7465e;Mg61;Mporc;Ppn;mMg61;porc	porcupine O-acyltransferase
ENSMUSG00000024304	Cdh2	0.690019	1.16197e-12	3.09478e-11	257.038	protein_coding	50.5671	81.6069	1.37287	4.79258	10.5094	CDHN;N-CAD;Ncad	cadherin 2	This gene encodes a member of the cadherin family of calcium-dependent glycoproteins that mediate cell adhesion. The encoded preproprotein undergoes proteolytic processing to generate a mature protein. Mice lacking the encoded protein exhibit severe developmental defects resulting in embryonic death. [provided by RefSeq, Oct 2015].
ENSMUSG00000049252	Lrp1b	0.68978	1.15453e-09	1.32375e-08	116.93	protein_coding	27.9028	45.0438	2.96353	2.72442	7.87819	9630004P12Rik;LRP-DIT	low density lipoprotein-related protein 1B
ENSMUSG00000063887	Nlgn1	0.689624	6.34369e-12	1.35813e-10	212.866	protein_coding	70.2635	113.357	4.71233	5.71168	9.86706	6330415N05Rik;NL1;Nlg1;mKIAA1070	neuroligin 1
ENSMUSG00000027220	Syt13	0.688001	4.61455e-11	7.55638e-10	170.124	protein_coding	67.8574	109.379	3.59121	8.96534	9.12169	5730409J20Rik;mKIAA1427	synaptotagmin XIII
ENSMUSG00000075701	Selenos	0.687552	6.60847e-14	2.86388e-12	351.636	protein_coding	85.7777	138.138	3.38478	3.66665	11.543	1500011E07Rik;H-4;H-47;H4;H47;Sels;Seps1;Vimp	selenoprotein S	This gene encodes a transmembrane protein that is localized in the endoplasmic reticulum (ER). It is involved in the degradation process of misfolded proteins in the ER, and may also have a role in inflammation control. This protein is a selenoprotein, containing the rare amino acid selenocysteine (Sec). Sec is encoded by the UGA codon, which normally signals translation termination. The 3' UTRs …
ENSMUSG00000078307	AI593442	0.687321	2.52492e-09	2.67244e-08	106.455	protein_coding	99.383	160.143	9.55695	15.7748	7.57309	E130102D23	expressed sequence AI593442
ENSMUSG00000000301	Pemt	0.687035	0.000564005	0.00188966	16.9495	protein_coding	1.83618	2.95892	0.335893	0.623284	2.72362	PEAMT;PEMT2;PLMT;Pempt;Pempt2	phosphatidylethanolamine N-methyltransferase
ENSMUSG00000036985	Zdhhc9	0.686962	1.94062e-11	3.54782e-10	187.713	protein_coding	37.1286	59.8179	2.15019	3.72207	9.45004	6430508G22;9530098M12Rik	zinc finger, DHHC domain containing 9
ENSMUSG00000081572	Gm14138	0.686141	0.0740867	0.129949	3.58771	processed_pseudogene	1.03261	1.69249	0.55825	0.942938	0.886226
ENSMUSG00000123637	ENSMUSG00000123637	0.686086	0.119204	0.192746	2.87099	lncRNA	6.77326	10.9196	2.04585	7.13582	0.715014
ENSMUSG00000045087	S1pr5	0.68607	1.5543e-07	1.11722e-06	63.3167	protein_coding	19.3591	31.2573	2.41121	3.96378	5.95186	Edg8;S1P5;lpB4	sphingosine-1-phosphate receptor 5
ENSMUSG00000037419	Endod1	0.684812	4.04847e-12	9.08013e-11	223.813	protein_coding	43.5033	69.8886	3.00414	1.85236	10.0419	2210414F18Rik;2310067E08Rik	endonuclease domain containing 1
ENSMUSG00000120806	Gm57029	0.68445	5.44058e-13	1.68179e-11	279.425	lncRNA	42.0682	67.6347	2.07526	1.49627	10.7742		predicted gene, 57029
ENSMUSG00000041380	Htr2c	0.684278	2.52673e-10	3.41375e-09	139.845	protein_coding	30.171	48.4687	2.14003	3.84427	8.46677	5-HT-1C;5-HT-2C;5-HT1C;5-HT2C;5-HT2cR;5-HTR2C;5HT1c;Htr1c;SR1	5-hydroxytryptamine (serotonin) receptor 2C	Serotonin (5-hydroxytryptamine, 5-HT), a neurotransmitter, elicits a wide array of physiological effects by binding to several receptor subtypes, including the 5-HT2 family of seven-transmembrane-spanning, G-protein-coupled receptors, which activate phospholipase C and D signaling pathways. This gene encodes the 2C subtype of serotonin receptor and its mRNA is subject to multiple RNA editing even…
ENSMUSG00000043067	Dpy19l1	0.684254	2.38568e-12	5.64054e-11	237.37	protein_coding	59.2643	95.2732	2.21581	5.72116	10.2487	1100001I19Rik;6030402K12	dpy-19 like C-mannosyltransferase 1
ENSMUSG00000096606	Tpbgl	0.68392	9.21535e-06	4.63304e-05	35.3452	protein_coding	3.02702	4.86741	0.320985	0.552544	4.33413	EG245190;Gm4980	trophoblast glycoprotein-like
ENSMUSG00000066441	Rdh11	0.68345	8.54511e-10	1.01621e-08	121.188	protein_coding	20.9156	33.5626	1.88717	2.14119	7.99301	2610319N22Rik;Arsdr1;CGI-82;HCBP12;M42C60;Mdt1;Psdr1;SCALD;UBE-1c1;Ube-1c;ralR1	retinol dehydrogenase 11
ENSMUSG00000050783	Htr1f	0.683446	0.000881419	0.00281005	15.3922	protein_coding	3.54392	5.75611	1.1273	1.15136	2.55129	Htr1eb	5-hydroxytryptamine (serotonin) receptor 1F
ENSMUSG00000082543	Gm14336	0.683042	0.0105762	0.0248221	8.08281	processed_pseudogene	2.57136	4.12291	0.553821	1.84524	1.60516		predicted gene 14336
ENSMUSG00000117901	Gm54798	0.682848	6.81054e-07	4.34099e-06	51.8061	lncRNA	7.29967	11.7054	0.681214	1.66408	5.36241		predicted gene, 54798
ENSMUSG00000011171	Vipr2	0.682573	0.00577279	0.0146909	9.61843	protein_coding	1.07029	1.72269	0.238952	0.493494	1.83295	VPAC2;VPAC2R;Vip2	vasoactive intestinal peptide receptor 2
ENSMUSG00000028051	Hcn3	0.682424	1.73271e-08	1.50837e-07	84.0047	protein_coding	14.2536	22.9612	1.76052	1.42791	6.82149	BCNG-4;Bcng4;HAC-3;Hac3;Hcn4	hyperpolarization-activated, cyclic nucleotide-gated K+ 3
ENSMUSG00000006403	Adamts4	0.681696	1.80465e-09	1.96949e-08	110.848	protein_coding	24.4999	39.3301	1.88287	3.72708	7.70565	ADAM-TS4;ADAMTS-2;ADMP-1	ADAM metallopeptidase with thrombospondin type 1 motif 4	This gene encodes a member of 'a disintegrin and metalloproteinase with thrombospondin motifs' (ADAMTS) family of multi-domain matrix-associated metalloendopeptidases that have diverse roles in tissue morphogenesis and pathophysiological remodeling, in inflammation and in vascular biology. The encoded preproprotein undergoes proteolytic processing to generate an active zinc-dependent aggrecanase …
ENSMUSG00000035681	Kcnc2	0.681558	3.85789e-09	3.89006e-08	101.124	protein_coding	28.0886	45.1482	3.08295	3.44627	7.41004	B230117I07;KShIIIA;Kv3.2	potassium voltage gated channel, Shaw-related subfamily, member 2
ENSMUSG00000022494	Shisa9	0.681142	9.5124e-11	1.4465e-09	156.591	protein_coding	33.8782	54.3641	0.973856	4.91187	8.83968	2700045P11Rik;Ckamp44	shisa family member 9
ENSMUSG00000029152	Ociad1	0.68012	6.56005e-14	2.85674e-12	351.916	protein_coding	205.42	329.167	6.13444	13.3953	11.5441	6030432N09Rik;Asrij;B230209J16Rik;Emi2;Imi2;OCIA;TPA018	OCIA domain containing 1
ENSMUSG00000092014	Gm4468	0.680095	0.121809	0.19609	2.81566	processed_pseudogene	5.41349	8.67408	1.79995	5.92282	0.707544
ENSMUSG00000049281	Scn3b	0.680014	1.2108e-08	1.09559e-07	87.8518	protein_coding	16.0692	25.771	1.14218	2.85855	6.96035	1110001K16Rik;4833414B02Rik;Scnb3	sodium channel, voltage-gated, type III, beta
ENSMUSG00000081568	Gm15032	0.679496	0.0507553	0.0949632	4.33733	processed_pseudogene	0.881953	1.41512	0.156261	0.880665	1.02244		predicted gene 15032
ENSMUSG00000020684	Rasl10b	0.679451	1.57962e-11	2.96663e-10	192.128	protein_coding	98.2042	157.297	3.52104	13.1033	9.52774	B230331P10Rik;Gm729;VTS58635	RAS-like, family 10, member B
ENSMUSG00000031862	Atp13a1	0.679398	9.67391e-11	1.46856e-09	156.288	protein_coding	24.0706	38.4967	1.94595	1.63052	8.83311	Atp13a;Cgi152;catp	ATPase type 13A1
ENSMUSG00000034310	Tmem132d	0.679224	1.93371e-05	9.05536e-05	31.4176	protein_coding	6.63091	10.697	1.22266	1.76546	4.04309	C630028F04Rik	transmembrane protein 132D
ENSMUSG00000095463	Entpd4	0.678956	1.50947e-05	7.24301e-05	36.4989	protein_coding	19.7437	31.7119	2.77714	5.78684	4.14008	1200014F22Rik;4930513O14Rik;A430102M06Rik;Lysal1;mKIAA0392	ectonucleoside triphosphate diphosphohydrolase 4
ENSMUSG00000021614	Vcan	0.678953	1.6472e-09	1.81425e-08	112.069	protein_coding	17.9048	28.6549	1.47894	2.14641	7.7413	5430420N07Rik;9430051N09;Cspg2;DPEAAE;NG2;PG-M;PG-M(V0);PG-M(V1);hdf	versican
ENSMUSG00000046856	Cmklr2	0.678772	0.00813524	0.0198236	8.68996	protein_coding	0.949437	1.52017	0.280263	0.43632	1.70282	Gpr1	chemerin chemokine-like receptor 2
ENSMUSG00000054434	Tmem120b	0.6787	2.09171e-05	9.72146e-05	31.0205	protein_coding	3.31852	5.31736	0.37537	0.801317	4.01227		transmembrane protein 120B
ENSMUSG00000022066	Entpd4b	0.678599	1.47194e-05	7.0849e-05	36.6349	protein_coding	19.7614	31.7328	2.7888	5.76226	4.14967	Gm21685	ectonucleoside triphosphate diphosphohydrolase 4B
ENSMUSG00000048965	Mrgpre	0.678461	7.63517e-06	3.90106e-05	36.3909	protein_coding	2.95509	4.74998	0.248672	0.538956	4.40882	C130069N09Rik;Ebrt3;Mgrf;MrgE	MAS-related GPR, member E
ENSMUSG00000030092	Cntn6	0.677876	7.48841e-08	5.7179e-07	69.6899	protein_coding	12.8851	20.6091	1.9633	1.06467	6.24276	NB-3	contactin 6
ENSMUSG00000033096	Apmap	0.677809	1.67653e-12	4.18501e-11	246.833	protein_coding	39.5417	63.272	1.79551	2.61362	10.3783	2310001A20Rik	adipocyte plasma membrane associated protein
ENSMUSG00000023017	Asic1	0.677616	1.46204e-09	1.63445e-08	113.68	protein_coding	19.0335	30.4509	1.38398	2.54946	7.78663	ASIC;ASIC1a;ASIC1b;Accn2;B530003N02Rik;BNaC2	acid-sensing ion channel 1
ENSMUSG00000034958	Atcay	0.677459	7.33783e-11	1.15204e-09	161.331	protein_coding	40.7393	65.1759	2.67638	4.61988	8.93853	3322401A10Rik;BNIP-H;CLAC;hes;ji	ataxia, cerebellar, Cayman type
ENSMUSG00000053460	Ggcx	0.677275	3.5138e-07	2.36074e-06	56.7454	protein_coding	8.25859	13.17	1.21027	1.04552	5.62695		gamma-glutamyl carboxylase
ENSMUSG00000084065	Gm15159	0.677083	0.0238943	0.0499537	6.00552	processed_pseudogene	1.1546	1.85762	0.197506	0.936568	1.30143		ribosomal protein L7 pseudogene
ENSMUSG00000030351	Tspan11	0.677053	0.000501773	0.00170057	17.3686	protein_coding	2.35148	3.75312	0.37783	0.907345	2.7694	1110014F12Rik	tetraspanin 11
ENSMUSG00000038178	Slc43a2	0.677019	5.33134e-09	5.20569e-08	97.2103	protein_coding	28.2619	45.2095	1.72068	5.63201	7.28352	7630402D21Rik;Lat4	solute carrier family 43, member 2
ENSMUSG00000050963	Kcns2	0.676883	1.40395e-06	8.36479e-06	46.7797	protein_coding	9.27613	14.8331	1.25426	2.01862	5.07754	E130006J24Rik;Kv9.2	K+ voltage-gated channel, subfamily S, 2
ENSMUSG00000043587	Pxylp1	0.676828	2.24687e-08	1.90049e-07	81.3027	protein_coding	15.878	25.3851	1.65639	2.48034	6.72113	9430094M07Rik;Acpl2;C130099A20Rik	2-phosphoxylose phosphatase 1
ENSMUSG00000024891	Slc29a2	0.676777	2.05866e-06	1.18475e-05	44.2691	protein_coding	6.5147	10.4041	0.943961	1.28425	4.92637	Der12;Ent2;Hnp36;mENT2	solute carrier family 29 (nucleoside transporters), member 2
ENSMUSG00000024462	Gabbr1	0.676295	1.71287e-13	6.3736e-12	317.066	protein_coding	342.283	547.028	12.5092	24.6505	11.1956	GABAB1;GABAbR1;bM573K1.1	gamma-aminobutyric acid type B receptor subunit 1
ENSMUSG00000020577	Tspan13	0.675743	1.44257e-11	2.74671e-10	194.105	protein_coding	126.198	201.564	5.13251	16.0577	9.56119	1100001I23Rik;NET-6;Tm4sf13	tetraspanin 13
ENSMUSG00000001467	Cyp51	0.675546	4.44663e-09	4.43e-08	99.3897	protein_coding	48.9184	78.2135	3.23534	9.38574	7.3536	CYPLI;Cyp51a1;Ldm;P450-14DM;P450LI	cytochrome P450, family 51
ENSMUSG00000071424	Grid2	0.675369	1.10949e-11	2.18217e-10	199.928	protein_coding	50.8186	81.1256	3.35543	3.89569	9.66111	B230104L07Rik;GluD2;GluRdelta2;Lc;Lc<J>;MMS10-AC;Ms10ac;cpr;ho;nmf408;tpr	glutamate receptor, ionotropic, delta 2
ENSMUSG00000007036	Abhd16a	0.67534	1.63982e-12	4.10483e-11	247.438	protein_coding	69.2584	110.617	2.74219	6.11007	10.3867	Bat-5;Bat5;D17H6S82E;NG26;mBAT5	abhydrolase domain containing 16A
ENSMUSG00000130290	ENSMUSG00000130290	0.675004	0.0613017	0.111129	3.94656	lncRNA	0.719852	1.18134	0.417189	0.40909	0.954172
ENSMUSG00000031266	Gla	0.674722	2.39039e-05	0.000109898	30.3499	protein_coding	4.43057	7.04899	0.669621	1.16505	3.95901	Ags	galactosidase, alpha
ENSMUSG00000024245	Tmem178	0.674573	4.00657e-11	6.66446e-10	172.887	protein_coding	42.6104	68.0591	2.69037	4.41663	9.17624	2810417M05Rik;Tmem178a	transmembrane protein 178
ENSMUSG00000049339	Retreg2	0.674488	3.51235e-13	1.14925e-11	293.153	protein_coding	61.3562	97.8885	3.35353	1.15827	10.9396	Fam134a	reticulophagy regulator family member 2
ENSMUSG00000032324	Tspan3	0.674123	4.37669e-14	2.02938e-12	367.676	protein_coding	305.696	487.799	6.36093	20.3877	11.6926	1700055K04Rik;TM4-A;Tm4sf8	tetraspanin 3
ENSMUSG00000032422	Snx14	0.67371	1.35201e-10	1.97215e-09	150.369	protein_coding	44.6263	71.2572	3.23352	5.10908	8.70506	B830022K16;C330035N22Rik;YR-14	sorting nexin 14
ENSMUSG00000056629	Fkbp2	0.673565	6.83394e-12	1.4475e-10	211.1	protein_coding	38.988	62.2159	1.80668	3.41049	9.83938	mFKBP13;mFKBP2	FK506 binding protein 2
ENSMUSG00000055447	Cd47	0.673538	1.32474e-12	3.43128e-11	253.344	protein_coding	251.212	400.709	7.57631	26.1524	10.4645	9130415E20Rik;B430305P08Rik;IAP;Itgp	CD47 antigen (Rh-related antigen, integrin-associated signal transducer)
ENSMUSG00000039546	Ajap1	0.673487	1.40709e-11	2.69927e-10	194.651	protein_coding	31.9105	50.8756	2.30121	1.47907	9.56875	Gm573	adherens junction associated protein 1
ENSMUSG00000025512	Chid1	0.673315	2.26052e-09	2.41834e-08	107.886	protein_coding	17.2462	27.5274	1.03474	2.62563	7.61648	3110023E09Rik	chitinase domain containing 1
ENSMUSG00000108358	Gm44509	0.673157	3.61143e-10	4.67709e-09	134.131	TEC	31.4398	50.1765	2.45199	3.67864	8.33002		predicted gene 44509
ENSMUSG00000044024	Rell2	0.672728	5.36978e-11	8.68972e-10	167.204	protein_coding	36.1691	57.7005	2.11319	3.96716	9.06099	4631403P03Rik;ependolin	RELT-like 2
ENSMUSG00000020829	Slc46a1	0.672573	6.62246e-07	4.2319e-06	52.0085	protein_coding	6.68469	10.6226	0.893762	0.991383	5.37346	1110002C08Rik;D11Ertd18e;HCP1;Pcft	solute carrier family 46, member 1
ENSMUSG00000048721	Fndc9	0.672548	0.00468291	0.0122752	10.2029	protein_coding	1.14735	1.85446	0.397145	0.241263	1.91097	C030019I05Rik	fibronectin type III domain containing 9
ENSMUSG00000052516	Robo2	0.671996	9.07934e-09	8.44167e-08	91.0457	protein_coding	42.7619	68.1942	3.67451	7.78861	7.07357	2600013A04Rik;9430089E08Rik;D230004I22Rik;mKIAA1568	roundabout guidance receptor 2
ENSMUSG00000022416	Cacna1i	0.671949	6.56677e-09	6.2885e-08	94.7569	protein_coding	21.3024	33.9878	2.43492	2.36688	7.20145	Ca(V)3.3	calcium channel, voltage-dependent, alpha 1I subunit
ENSMUSG00000036106	Prr5	0.671868	0.00121742	0.00374465	14.3134	protein_coding	2.17567	3.50048	0.663351	0.517147	2.42659	Arhgap8;C030017C09Rik;Protor-1;Protor1	proline rich 5 (renal)
ENSMUSG00000030513	Pcsk6	0.671789	8.5212e-11	1.3159e-09	158.588	protein_coding	14.7868	23.5602	0.758757	0.857703	8.88078	Pace4;SPC4;b2b2830Clo	proprotein convertase subtilisin/kexin type 6
ENSMUSG00000040697	Dnajc16	0.671766	1.14439e-11	2.24587e-10	199.233	protein_coding	29.6488	47.2302	1.16495	2.72005	9.64861	2900037O03Rik;4732437J24Rik;D030060M24;ERdj8;mKIAA0962	DnaJ heat shock protein family (Hsp40) member C16
ENSMUSG00000042604	Kcna4	0.671316	1.82626e-06	1.06159e-05	45.0438	protein_coding	11.0971	17.7738	2.14243	1.46441	4.97404	Kv1.4	potassium voltage-gated channel, shaker-related subfamily, member 4
ENSMUSG00000039254	Pomt1	0.670932	7.49644e-07	4.74271e-06	51.1177	protein_coding	6.43886	10.2263	0.573624	1.26601	5.32397		protein-O-mannosyltransferase 1
ENSMUSG00000042388	Dlgap3	0.670393	3.26345e-08	2.68549e-07	78.9338	protein_coding	46.7478	74.4173	5.5622	7.97	6.57098	DAP-3;DAP3;Prpl8;Sapap3	DLG associated protein 3
ENSMUSG00000079260	Tmppe	0.670324	0.000296627	0.00105568	19.3243	protein_coding	1.74419	2.77176	0.278606	0.394967	2.97647		transmembrane protein with metallophosphoesterase domain
ENSMUSG00000121458	AW822252	0.670287	0.150726	0.233404	2.27154	lncRNA	0.873051	1.39335	0.736897	0.703667	0.631891
ENSMUSG00000032657	Entrep3	0.66972	1.24701e-09	1.41833e-08	115.861	protein_coding	20.087	31.9998	1.83024	2.00703	7.84822	1110013L07Rik;Fam189b	endosomal transmembrane epsin interactor 3
ENSMUSG00000083394	Gm11703	0.669676	0.0547273	0.101043	4.17999	processed_pseudogene	0.847534	1.33942	0.396634	0.60157	0.995494
ENSMUSG00000031604	Msmo1	0.669171	6.53281e-09	6.25933e-08	96.7188	protein_coding	110.944	176.525	7.65499	20.9919	7.20347	1500001G16Rik;DESP4;ERG25;Sc4mol	methylsterol monoxygenase 1
ENSMUSG00000034793	G6pc3	0.669097	4.37897e-11	7.21592e-10	171.144	protein_coding	26.3025	41.8002	1.68321	2.05869	9.14171	0710001K01Rik;UGRP	glucose 6 phosphatase, catalytic, 3
ENSMUSG00000144226	Gm51400	0.669057	7.59069e-12	1.58528e-10	208.631	protein_coding	39.383	62.6506	1.77962	3.48742	9.79989		predicted gene, 51400
ENSMUSG00000035237	Lcat	0.66838	3.04377e-10	4.01159e-09	136.842	protein_coding	18.1	28.7675	0.909695	2.02568	8.39668	D8Wsu61e	lecithin cholesterol acyltransferase
ENSMUSG00000074505	Fat3	0.66797	1.70229e-07	1.21288e-06	63.5414	protein_coding	29.1491	46.4199	3.51644	5.86464	5.91618	9430076A06Rik;D430038H04Rik;Gm1132;Gm510;MFAT3F	FAT atypical cadherin 3
ENSMUSG00000051486	Pcdhb11	0.667607	3.25679e-05	0.000144784	28.8334	protein_coding	4.27972	6.80461	0.453635	1.28899	3.83928	Pcdhb5E;PcdhbK	protocadherin beta 11
ENSMUSG00000024053	Emilin2	0.667437	0.00038948	0.001352	18.2962	protein_coding	3.03983	4.82352	0.620203	1.01945	2.86902	FOAP-10	elastin microfibril interfacer 2
ENSMUSG00000045404	Kcnk13	0.667367	4.26916e-08	3.44653e-07	74.9319	protein_coding	10.3941	16.4751	1.28657	0.918053	6.46262	F730021E22Rik;Gm1570;Gm1685	potassium channel, subfamily K, member 13
ENSMUSG00000082109	Rpl19-ps12	0.667361	0.112973	0.184639	2.85382	processed_pseudogene	1.76998	2.8283	0.519229	2.08283	0.733676
ENSMUSG00000022514	Il1rap	0.667323	7.61892e-12	1.58932e-10	208.544	protein_coding	35.1703	55.8203	1.87312	2.55156	9.79879	6430709H04Rik;IL-1RAcP	interleukin 1 receptor accessory protein
ENSMUSG00000066392	Nrxn3	0.66671	7.23512e-13	2.11938e-11	270.809	protein_coding	395.458	627.791	19.099	29.7787	10.6738		neurexin III	This gene encodes a member of a family of proteins that function in the nervous system as receptors and cell adhesion molecules. Extensive alternative splicing and the use of alternative promoters results in multiple transcript variants for this gene, but the full-length nature of many of these variants has not been determined. Transcripts that initiate from an upstream promoter encode alpha isof…
ENSMUSG00000020921	Tmem101	0.666186	4.34823e-09	4.33563e-08	99.6629	protein_coding	13.8242	21.9087	1.42474	1.01649	7.36295	2610511E22Rik	transmembrane protein 101
ENSMUSG00000053334	Ficd	0.665971	4.91224e-08	3.90578e-07	73.5943	protein_coding	11.8425	18.8169	0.496403	2.3819	6.40829	D5Ertd40e;Hype	FIC domain containing
ENSMUSG00000093826	Gm6900	0.665609	0.0157162	0.0350122	7.00761	processed_pseudogene	1.00598	1.61462	0.259378	0.613064	1.45578		predicted gene 6900
ENSMUSG00000068373	D430041D05Rik	0.66538	1.09462e-10	1.63263e-09	154.08	protein_coding	62.5423	99.2777	5.54262	5.01348	8.78711	9630056G07Rik;G2	RIKEN cDNA D430041D05 gene
ENSMUSG00000105366	Gm43719	0.664964	0.0176057	0.0385972	6.73124	TEC	0.932094	1.49639	0.4315	0.31645	1.41344		predicted gene 43719
ENSMUSG00000020102	Slc16a7	0.664881	5.72365e-08	4.4754e-07	72.1582	protein_coding	19.5735	31.1242	2.06096	3.55887	6.34917	4921534N07Rik;9030411M13Rik;D630004K10Rik;Mct2	solute carrier family 16 (monocarboxylic acid transporters), member 7
ENSMUSG00000059857	Ntng1	0.664588	3.61534e-10	4.67877e-09	134.114	protein_coding	23.5629	37.407	1.98737	1.94269	8.32987	A930010C08Rik;Lmnt1	netrin G1
ENSMUSG00000020411	Nipal4	0.664133	0.000480079	0.00163262	17.5283	protein_coding	2.87067	4.57525	0.363309	1.14548	2.78712	9530066K23Rik	NIPA-like domain containing 4
ENSMUSG00000047155	Cyp4x1	0.664082	2.01287e-06	1.16027e-05	44.414	protein_coding	5.99661	9.55028	0.910937	0.897308	4.93544	A230025G20;CYPIVX1;CYP_a;Cyp4a28-ps	cytochrome P450, family 4, subfamily x, polypeptide 1
ENSMUSG00000050796	B3galt6	0.663858	2.27573e-10	3.11637e-09	141.561	protein_coding	14.9434	23.6829	0.502535	1.48851	8.50635	GalTII	UDP-Gal:betaGal beta 1,3-galactosyltransferase, polypeptide 6
ENSMUSG00000029304	Spp1	0.66352	1.14868e-09	1.31789e-08	117	protein_coding	79.9132	126.512	7.90731	10.2073	7.88012	2AR;Apl-1;BNSP;BSPI;Bsp;ETA-1;Eta;OP;Opn;Opnl;Ric;Spp-1	secreted phosphoprotein 1
ENSMUSG00000059751	Rps3a3	0.663452	0.0376439	0.0737952	5.4758	transcribed_processed_pseudogene	7.30612	11.5755	1.29965	5.76057	1.13197	EG668144;Gm9000	ribosomal protein S3A3
ENSMUSG00000035311	Gnptab	0.663314	2.45819e-11	4.3518e-10	182.756	protein_coding	22.9645	36.3588	0.695639	2.13833	9.36133	EG432486	N-acetylglucosamine-1-phosphate transferase, alpha and beta subunits
ENSMUSG00000074575	Kcng1	0.663299	1.95082e-05	9.13308e-05	31.3729	protein_coding	5.58564	8.89108	0.788826	1.57206	4.03938		potassium voltage-gated channel, subfamily G, member 1
ENSMUSG00000004892	Bcan	0.663259	7.58167e-12	1.58524e-10	208.659	protein_coding	154.878	245.292	5.22938	18.402	9.7999	Cspg7	brevican
ENSMUSG00000050947	Amigo1	0.663006	2.2768e-09	2.43284e-08	107.792	protein_coding	23.4633	37.1799	2.30651	2.56431	7.61389	Amigo;ali2	adhesion molecule with Ig like domain 1
ENSMUSG00000027858	Tspan2	0.662924	1.03231e-11	2.05065e-10	201.555	protein_coding	211.652	335.14	10.7279	22.6763	9.68811	6330415F13Rik;B230119D02Rik;tspan-2	tetraspanin 2
ENSMUSG00000075703	Selenoi	0.662897	9.98853e-12	1.99303e-10	202.303	protein_coding	30.3492	48.0574	1.35722	2.38871	9.70049	4933402G07Rik;D5Wsu178e;Ept1;SELI;mKIAA1724	selenoprotein I	The multi-pass transmembrane protein encoded by this gene belongs to the CDP-alcohol phosphatidyltransferase class-I family. It catalyzes the transfer of phosphoethanolamine from CDP-ethanolamine to diacylglycerol to produce phosphatidylethanolamine, which is involved in the formation and maintenance of vesicular membranes, regulation of lipid metabolism, and protein folding. This protein is a se…
ENSMUSG00000029016	Clcn6	0.662894	6.51006e-12	1.38876e-10	212.25	protein_coding	46.1763	73.132	2.19743	3.87973	9.85737	Clc6	chloride channel, voltage-sensitive 6	This gene encodes a member of the ClC chloride channel and transporter family of proteins. The encoded protein may function as a vesicular Cl-/H+ antiporter. Homozygous knockout mice exhibit decreased pain sensitivity, behavioral abnormalities and features of lysosomal storage disease. [provided by RefSeq, Aug 2015].
ENSMUSG00000026824	Kcnj3	0.662762	1.07706e-09	1.24449e-08	117.901	protein_coding	44.1865	69.9994	3.34766	6.40074	7.90501	GIRK-1;GIRK1;Kcnf3;Kcnj1;Kir3.1	potassium inwardly-rectifying channel, subfamily J, member 3
ENSMUSG00000024868	Dkk1	0.662563	0.129155	0.205678	2.5524	protein_coding	1.03364	1.6108	0.60156	0.923122	0.686812
ENSMUSG00000015759	Cnih1	0.662453	1.01652e-10	1.53282e-09	155.399	protein_coding	86.0994	136.325	4.62579	12.0691	8.81451	0610007J15;CNIH-1;Cnih	cornichon family AMPA receptor auxiliary protein 1
ENSMUSG00000078622	Ccdc47	0.661666	4.66348e-12	1.03686e-10	220.311	protein_coding	79.9118	126.46	2.88	8.40485	9.98428	2610204L23Rik;asp4;calumin	coiled-coil domain containing 47
ENSMUSG00000024069	Slc30a6	0.661435	1.85792e-07	1.31852e-06	61.8318	protein_coding	12.3637	19.6096	1.90332	1.23413	5.87991	9530029F08Rik;ZnT6	solute carrier family 30 (zinc transporter), member 6
ENSMUSG00000112248	Gm47910	0.661207	0.000644426	0.00212961	16.4782	TEC	1.49831	2.38517	0.239502	0.402888	2.6717		predicted gene, 47910
ENSMUSG00000024798	Htr7	0.661201	5.51518e-06	2.89559e-05	38.2456	protein_coding	5.26473	8.35552	0.861359	0.793884	4.53826	5-HT-X;5-HT7	5-hydroxytryptamine (serotonin) receptor 7
ENSMUSG00000055421	Pcdh9	0.660967	8.98623e-13	2.54487e-11	264.425	protein_coding	155.011	245.125	7.78328	10.6804	10.5943		protocadherin 9	This gene encodes a member of the protocadherin family, and cadherin superfamily, of transmembrane proteins containing cadherin domains. These proteins mediate cell adhesion in neural tissues in the presence of calcium. The encoded protein may be involved in signaling at neuronal synaptic junctions. Sharing a characteristic with other protocadherin genes, this gene has a notably large exon that e…
ENSMUSG00000028757	Ddost	0.660913	4.27476e-13	1.36138e-11	286.914	protein_coding	124.49	196.847	5.31898	8.07861	10.866		dolichyl-di-phosphooligosaccharide-protein glycotransferase
ENSMUSG00000099492	Gm5525	0.660856	0.00901806	0.0216651	8.41796	processed_pseudogene	0.953002	1.52305	0.196509	0.476337	1.66424	EG433283	eukaryotic translation elongation factor 1 gamma pseudogene
ENSMUSG00000030654	Arl6ip1	0.660847	1.22262e-05	5.98227e-05	43.6856	protein_coding	406.583	642.798	58.0375	81.2471	4.22313	AIP-6;ARMER;Aip-1;Arl6ip;mKIAA0069	ADP-ribosylation factor-like 6 interacting protein 1
ENSMUSG00000030769	Slc5a11	0.660763	0.0277964	0.0569351	5.65833	protein_coding	0.779258	1.23884	0.366617	0.332395	1.24462	2010013B02Rik;Kst1;RKST2;SMIT2;Slc5a10	solute carrier family 5 (sodium/glucose cotransporter), member 11
ENSMUSG00000050587	Lrrc4c	0.660575	5.04436e-09	4.95521e-08	97.8705	protein_coding	54.2231	85.7633	4.6553	9.0763	7.30494	6430556C10Rik;NGL-1	leucine rich repeat containing 4C
ENSMUSG00000031903	Pla2g15	0.660519	1.20424e-07	8.81894e-07	65.4898	protein_coding	11.0401	17.4054	0.725463	2.25863	6.05458	ACS;LLPL;Lpla2;Lypla3	phospholipase A2, group XV
ENSMUSG00000029156	Sgcb	0.660461	4.96392e-13	1.54781e-11	282.25	protein_coding	49.0278	77.5105	1.28038	3.21231	10.8103	43DAG;beta-SG	sarcoglycan, beta (dystrophin-associated glycoprotein)
ENSMUSG00000038026	Kcnj9	0.66044	2.23354e-10	3.07034e-09	141.868	protein_coding	22.4469	35.5049	1.35949	2.37066	8.51281	1700085N21Rik;Girk3;Kir3.3;mbGIRK3	potassium inwardly-rectifying channel, subfamily J, member 9
ENSMUSG00000005580	Adcy9	0.660042	1.06386e-10	1.59206e-09	154.587	protein_coding	51.8666	82.0207	3.5578	5.83997	8.79804	AC9;ACtp10;D16Wsu65e;mKIAA0520	adenylate cyclase 9
ENSMUSG00000027195	Hsd17b12	0.659811	5.41572e-12	1.18208e-10	216.663	protein_coding	54.5441	86.2099	3.35716	3.41134	9.92735	2610510O05Rik;KIK-I;Kik1	hydroxysteroid (17-beta) dehydrogenase 12
ENSMUSG00000100417	Gm28578	0.659724	0.000684053	0.00224439	16.2682	lncRNA	1.6866	2.67114	0.381966	0.381205	2.6489		predicted gene 29593
ENSMUSG00000066233	Tmem42	0.65972	1.56042e-06	9.19905e-06	46.0767	protein_coding	8.35457	13.1356	1.11938	1.67706	5.03626	0610027O18Rik;4933429E06Rik;D9Ertd662e	transmembrane protein 42
ENSMUSG00000032269	Htr3a	0.659677	0.000221444	0.000813597	20.4568	protein_coding	3.96098	6.242	0.456124	1.54702	3.08959	5-HT3;5-HT3A;5-HT3R	5-hydroxytryptamine (serotonin) receptor 3A
ENSMUSG00000048486	Fitm2	0.659522	5.07012e-08	4.02238e-07	73.2956	protein_coding	9.97811	15.7807	0.853884	1.50789	6.39552	D930001I22Rik;Fit2	fat storage-inducing transmembrane protein 2
ENSMUSG00000059316	Slc27a4	0.659223	2.22625e-11	4.00457e-10	184.819	protein_coding	26.7387	42.2417	1.47357	1.92297	9.39744	ACSVL4;FATP4	solute carrier family 27 (fatty acid transporter), member 4
ENSMUSG00000027312	Atrn	0.659042	1.15086e-12	3.06976e-11	257.31	protein_coding	105.63	166.847	3.34096	9.38332	10.5129	Mgca;mg	attractin	This gene encodes a widely expressed transmembrane glycoprotein that plays important roles in diverse physiological processes such as regulation of hair pigmentation, monocyte-T cell interaction and control of energy homeostasis. The encoded preproprotein undergoes proteolytic processing to generate a mature, functional protein. Certain mutations in this gene are responsible for the mahogany mous…
ENSMUSG00000028289	Epha7	0.658499	5.68622e-08	4.45442e-07	75.4465	protein_coding	57.1125	90.242	6.17219	10.0335	6.35121	Cek11;Ebk;Ehk3;Hek11;Mdk1	Eph receptor A7
ENSMUSG00000072875	Gpr27	0.658308	8.93743e-12	1.81775e-10	204.845	protein_coding	41.4923	65.5389	2.10673	3.41556	9.74047		G protein-coupled receptor 27
ENSMUSG00000033295	Ptprf	0.658269	7.1649e-13	2.10225e-11	271.099	protein_coding	81.8642	129.212	2.19304	6.9471	10.6773	LAR;LARS;RPTP-LAR	protein tyrosine phosphatase receptor type F
ENSMUSG00000096914	Galntl6	0.657568	5.11711e-06	2.70247e-05	38.6821	protein_coding	5.32297	8.45162	0.765761	0.996174	4.56824	1700021K10Rik;4930431L04Rik;A830023L05	UDP-N-acetyl-alpha-D-galactosamine:polypeptide N-acetylgalactosaminyltransferase-like 6
ENSMUSG00000036902	Neto2	0.65751	9.64638e-13	2.70189e-11	262.368	protein_coding	72.077	113.706	2.98862	5.11719	10.5683	5530601C23Rik;BTCL2	neuropilin (NRP) and tolloid (TLL)-like 2
ENSMUSG00000073678	Pgap1	0.657273	3.07043e-11	5.26889e-10	178.201	protein_coding	33.6002	53.0186	2.38263	2.06891	9.27828	5033403E17Rik;9030223K07Rik;A530084K22;D230012E17Rik;oto	post-GPI attachment to proteins 1
ENSMUSG00000005958	Ephb3	0.657184	1.11624e-06	6.80463e-06	48.3339	protein_coding	4.53097	7.15749	0.252727	0.813226	5.1672	Cek10;Etk2;HEK2;MDK5;Sek4;Tyro6;mDK-5	Eph receptor B3
ENSMUSG00000027822	Slc33a1	0.657044	1.06123e-11	2.09646e-10	200.93	protein_coding	39.5852	62.4436	2.87469	1.1334	9.67851	Acatn;D630022N01Rik	solute carrier family 33 (acetyl-CoA transporter), member 1
ENSMUSG00000021123	Rdh12	0.656802	0.000125673	0.000488978	22.7597	protein_coding	2.7615	4.3705	0.551865	0.507142	3.31071		retinol dehydrogenase 12	The protein encoded by this gene is an NADPH-dependent retinal reductase whose highest activity is toward 9-cis and all-trans-retinol. The encoded enzyme also plays a role in the metabolism of short-chain aldehydes but does not exhibit steroid dehydrogenase activity. Defects in the human gene are associated with Leber congenital amaurosis type 13, and Retinitis Pigmentosa 53. [provided by RefSeq,…
ENSMUSG00000113949	Scamp4	0.656798	4.2422e-11	7.01727e-10	171.766	protein_coding	16.7339	26.4006	0.681023	0.948305	9.15383	2410022D05Rik;Sc4	secretory carrier membrane protein 4
ENSMUSG00000041439	Mfsd6	0.656697	7.75905e-10	9.36423e-09	122.581	protein_coding	50.0617	79.0118	4.28385	6.24229	8.02853	2210010L05Rik;9630025I22Rik;MMR2	major facilitator superfamily domain containing 6
ENSMUSG00000018999	Slc35b4	0.656646	2.74353e-10	3.67268e-09	138.51	protein_coding	23.5093	37.1018	2.05237	1.37054	8.43502	4930474D06Rik	solute carrier family 35, member B4
ENSMUSG00000038173	Enpp6	0.656634	2.04106e-08	1.74957e-07	82.2925	protein_coding	24.7747	39.0062	3.331	2.23	6.75707	4833421B01Rik;B830047L21Rik;D8Ertd514e;E-NPP 6;GPC-Cpde;Npp6	ectonucleotide pyrophosphatase/phosphodiesterase 6	This gene encodes a member of the nucleotide pyrophosphatase/phosphodiesterase family of enzymes that play an important role in regulating extracellular nucleotide metabolism. The encoded preproprotein undergoes proteolytic processing to generate a glycosylphosphatidylinositol (GPI)-anchored membrane protein that hydrolyzes choline-containing lysophospholipids such as glycerophosphocholine. Mice …
ENSMUSG00000060882	Kcnd2	0.656627	4.50249e-12	1.00356e-10	221.176	protein_coding	88.3698	139.333	6.00775	4.52763	9.99846	Gm52855;Kv4.2	potassium voltage-gated channel, Shal-related family, member 2
ENSMUSG00000022636	Alcam	0.656524	1.15932e-09	1.32755e-08	116.872	protein_coding	109.414	172.457	6.29073	19.0674	7.87695	BEN;CD166;DM-GRASP;MuSC;SC1	activated leukocyte cell adhesion molecule
ENSMUSG00000064325	Hhip	0.65652	6.04117e-10	7.50867e-09	126.263	protein_coding	15.5126	24.426	1.08186	1.21059	8.12444	Hhip1	Hedgehog-interacting protein
ENSMUSG00000039579	Grin3a	0.656347	4.24095e-11	7.01727e-10	171.77	protein_coding	33.9449	53.4749	2.61852	1.79645	9.15383	6430537F04;A830097C19Rik;GluN3A;NMDAR-L;NMDAR3A;NR3A;mKIAA1973	glutamate receptor ionotropic, NMDA3A
ENSMUSG00000064337	mt-Rnr1	0.65611	0.00038821	0.00134785	22.3222	Mt_rRNA	14645.5	23078.8	1829.26	5465.28	2.87036		s-rRNA
ENSMUSG00000031765	Mt1	0.6561	2.45506e-11	4.35055e-10	182.782	protein_coding	299.806	472.467	21.7697	26.9132	9.36146	MT-I;Mt-1	metallothionein 1
ENSMUSG00000097224	Gm26716	0.656042	0.020984	0.0447856	6.31115	lncRNA	0.922273	1.47253	0.200668	0.629914	1.34886		predicted gene, 26716
ENSMUSG00000096974	Gm26881	0.655876	6.64376e-07	4.24375e-06	51.9859	lncRNA	5.22388	8.21658	0.547464	0.692417	5.37225		predicted gene, 26881
ENSMUSG00000035773	Kiss1r	0.655794	0.000135182	0.000523244	22.4552	protein_coding	3.09723	4.87608	0.733306	0.449796	3.2813	Gpr54;KiSS-1;kiSS-1R	KISS1 receptor
ENSMUSG00000020368	Canx	0.655524	1.07901e-12	2.91839e-11	259.147	protein_coding	346.936	546.492	9.23872	35.0082	10.5349	1110069N15Rik;Cnx;D11Ertd153e	calnexin
ENSMUSG00000096146	Kcnj11	0.654959	1.02143e-06	6.26727e-06	48.9438	protein_coding	6.21778	9.81622	0.61298	1.11761	5.20292	Kir6.2;mBIR	potassium inwardly rectifying channel, subfamily J, member 11
ENSMUSG00000042035	Igsf3	0.654688	1.31379e-12	3.41769e-11	253.577	protein_coding	36.559	57.5563	1.23412	2.11931	10.4663	1700016K10Rik;2810035F16Rik;4833439O17Rik;mKIAA0466	immunoglobulin superfamily, member 3
ENSMUSG00000100362	Gm1833	0.654175	0.0248362	0.0516461	5.9188	processed_pseudogene	0.665108	1.05853	0.248597	0.269583	1.28696		predicted gene 1833
ENSMUSG00000038267	Slc22a23	0.65383	1.27882e-12	3.35605e-11	254.333	protein_coding	40.9407	64.4228	0.444517	3.25571	10.4742	3110004L20Rik	solute carrier family 22, member 23
ENSMUSG00000021792	Prxl2a	0.653767	3.54147e-09	3.59735e-08	102.182	protein_coding	136.85	215.31	7.72699	27.725	7.44402	5730469M10Rik;Adrx;Fam213a;Pamm	peroxiredoxin like 2A
ENSMUSG00000059674	Cdh24	0.653165	3.4791e-06	1.90483e-05	40.9857	protein_coding	4.7078	7.43553	0.626779	0.715367	4.72014	1700040A22Rik	cadherin-like 24
ENSMUSG00000042569	Dhrs7b	0.652702	1.64898e-07	1.17865e-06	62.8217	protein_coding	14.9998	23.5972	0.953027	3.32618	5.92861	PexRAP	dehydrogenase/reductase 7B
ENSMUSG00000025735	Rhbdl1	0.652466	1.44815e-08	1.28414e-07	85.9125	protein_coding	15.7987	24.8115	1.56844	1.89287	6.89139	Rhbdl	rhomboid like 1
ENSMUSG00000036565	Ttyh3	0.651969	1.0256e-12	2.80677e-11	260.601	protein_coding	135.488	212.926	6.09203	9.68092	10.5518	2900029G13Rik;TTY3;mTTY3	tweety family member 3
ENSMUSG00000033214	Slitrk5	0.651853	4.44851e-10	5.65478e-09	130.892	protein_coding	49.9997	78.6253	4.05323	5.80529	8.24758	2610019D03Rik	SLIT and NTRK-like family, member 5
ENSMUSG00000050663	Trhde	0.651796	1.94387e-09	2.11497e-08	109.863	protein_coding	18.9099	29.7616	1.01038	2.70966	7.6747	9330155P21Rik	TRH-degrading enzyme
ENSMUSG00000048078	Tenm4	0.65078	2.23447e-11	4.01531e-10	184.742	protein_coding	71.1441	111.78	4.57922	6.21702	9.39628	Doc4;ELM2;Odz4;Ten-m4;l(7)-3Rn;l7Rn3;mKIAA1302	teneurin transmembrane protein 4
ENSMUSG00000099139	1110028F18Rik	0.65047	0.0862465	0.147619	3.35839	lncRNA	1.69737	2.73319	0.783084	1.56659	0.830859
ENSMUSG00000030340	Scnn1a	0.650342	0.00389992	0.0104461	10.7252	protein_coding	1.37373	2.16313	0.345954	0.483181	1.98105	ENaC;SCNEA;Scnn1;mENaC	sodium channel, nonvoltage-gated 1 alpha
ENSMUSG00000033981	Gria2	0.650268	4.09451e-11	6.7981e-10	172.459	protein_coding	495.849	778.269	33.8777	50.7076	9.16761	GluA2;GluR-B;Glur-2;Glur2;gluR-K2	glutamate receptor, ionotropic, AMPA2 (alpha 2)	Glutamate receptors are the predominant excitatory neurotransmitter receptors in the mammalian brain and are activated in a variety of normal neurophysiologic processes. This gene product belongs to a family of glutamate receptors that are sensitive to alpha-amino-3-hydroxy-5-methyl-4-isoxazole propionate (AMPA), and function as ligand-activated cation channels. These channels are assembled from …
ENSMUSG00000094626	Tmem121b	0.649537	3.20759e-06	1.77409e-05	42.48	protein_coding	18.4805	29.0868	2.55974	4.41359	4.75103	Cecr6	transmembrane protein 121B
ENSMUSG00000021541	Trpc7	0.649307	7.34068e-05	0.000301754	25.0754	protein_coding	3.24763	5.10594	0.475562	0.831888	3.52035	TRP7;Trrp8	transient receptor potential cation channel, subfamily C, member 7	The protein encoded by this gene is a member of the transient receptor potential channel family of proteins, which form six-transmembrane cation-permeable channels that are calcium permeant. Knock out mice are viable but display a reduction in the gamma wave activity that precedes seizure induction in response to a muscrarinic agonist, suggesting a functional role for this protein in initiation o…
ENSMUSG00000133998	Gm14541	0.648905	0.0141527	0.0320101	7.2678	lncRNA	0.818307	1.2858	0.210914	0.40023	1.49471		60S ribosomal protein L39 pseudogene
ENSMUSG00000130847	ENSMUSG00000130847	0.64843	0.272687	0.377342	1.31798	lncRNA	1.30416	2.10534	0.782637	1.77397	0.423265
ENSMUSG00000040249	Lrp1	0.648224	8.17268e-14	3.44987e-12	343.628	protein_coding	236.999	371.415	7.03821	13.1173	11.4622	A2mr;CD91;Lrp;b2b1554Clo	low density lipoprotein receptor-related protein 1
ENSMUSG00000038181	Chpf2	0.647963	2.39995e-11	4.27831e-10	183.253	protein_coding	27.2377	42.697	1.736	1.2505	9.36873	2010209O12Rik;Gm42230;mKIAA1402;mir-671	chondroitin polymerizing factor 2
ENSMUSG00000116653	Gm8900	0.647819	0.106626	0.176214	2.88708	processed_pseudogene	1.01228	1.59544	0.343626	1.16925	0.75396
ENSMUSG00000017466	Timp2	0.647669	2.65656e-12	6.23978e-11	234.553	protein_coding	215.662	337.839	13.2711	13.0536	10.2048	D11Bwg1104e;Timp-2	tissue inhibitor of metalloproteinase 2
ENSMUSG00000031906	Smpd3	0.647633	1.77242e-09	1.94142e-08	111.088	protein_coding	30.4281	47.7456	2.88362	3.40683	7.71188	4631433G07Rik;Nsm2;fro;nSMase2	sphingomyelin phosphodiesterase 3, neutral
ENSMUSG00000035640	Cbarp	0.647344	5.0404e-12	1.10827e-10	218.408	protein_coding	95.5726	149.76	4.55235	8.60898	9.95535	9630008F14;Dos;R29144/1	calcium channel, voltage-dependent, beta subunit associated regulatory protein
ENSMUSG00000079942	Rpl28-ps3	0.647289	0.0521142	0.097029	4.28133	processed_pseudogene	1.22044	1.91524	0.506754	1.01608	1.0131	Gm12938	ribosomal protein L28, pseudogene 3
ENSMUSG00000031673	Cdh11	0.647013	1.81303e-10	2.56114e-09	145.347	protein_coding	55.6813	87.2628	4.11122	5.82401	8.59157	Cad11;OSF-4	cadherin 11	This gene encodes a type II classical cadherin and preproprotein that is proteolytically processed to generate a mature protein product. This protein product is an integral membrane protein that mediates calcium-dependent cell-cell adhesion, specifically in the context of bone development. Homozygous knockout mice for this gene exhibit impaired synovium development and reduced bone density. Multi…
ENSMUSG00000036327	Qsox2	0.646955	1.77303e-10	2.51456e-09	145.724	protein_coding	26.8132	41.987	1.87327	2.38188	8.59954	Qscn6l1;Soxn	quiescin Q6 sulfhydryl oxidase 2	This gene encodes a member of the sulfhydryl oxidase protein family. Members of this family catalyze formation of disulfide bonds. A similar protein in humans may sensitize neuroblastoma cells to interferon gamma-induced cell death. Alternate splicing results in multiple transcript variants. [provided by RefSeq, Dec 2014].
ENSMUSG00000107541	Gm44336	0.646805	0.0332016	0.0662848	5.26065	processed_pseudogene	1.57941	2.49307	0.586181	1.19804	1.17859		60S ribosomal protein L23a pseudogene
ENSMUSG00000050010	Shisa3	0.646616	0.00835341	0.0202761	8.61927	protein_coding	1.01244	1.61474	0.222526	0.4724	1.69302	D830007B15Rik	shisa family member 3
ENSMUSG00000034009	Rxfp1	0.646485	2.02283e-05	9.44056e-05	31.1886	protein_coding	7.04266	11.0844	1.1724	1.81909	4.025	Gm1018;Lgr7	relaxin/insulin-like family peptide receptor 1
ENSMUSG00000033998	Kcnk1	0.646115	2.04282e-12	4.92091e-11	241.49	protein_coding	95.7988	149.931	4.87457	6.54799	10.308	TWIK-1	potassium channel, subfamily K, member 1
ENSMUSG00000056665	Them6	0.646096	3.99329e-10	5.11976e-09	132.561	protein_coding	30.5827	47.9049	2.76454	2.20853	8.29075	4930572J05Rik	thioesterase superfamily member 6
ENSMUSG00000028975	Pex14	0.645603	1.47934e-07	1.06849e-06	63.7336	protein_coding	12.2763	19.1551	1.39287	1.88102	5.97123	Pex14p	peroxisomal biogenesis factor 14
ENSMUSG00000018238	Gdf9	0.645298	0.0224498	0.0473939	6.15353	protein_coding	0.728782	1.14967	0.190559	0.405356	1.32428	Gdf-9	growth differentiation factor 9	This gene encodes a secreted ligand of the TGF-beta (transforming growth factor-beta) superfamily of proteins. Ligands of this family bind various TGF-beta receptors leading to recruitment and activation of SMAD family transcription factors that regulate gene expression. The encoded preproprotein is proteolytically processed to generate each subunit of the disulfide-linked homodimer. This protein…
ENSMUSG00000007783	Cpt1c	0.645169	3.06013e-12	7.05801e-11	230.896	protein_coding	28.9474	45.2577	1.18159	1.11341	10.1513	6530437J22Rik;9630004I06Rik;CPT I-C;CPT IC;CPT1-B;CPTI-B	carnitine palmitoyltransferase 1c
ENSMUSG00000017760	Ctsa	0.644742	7.26287e-10	8.81892e-09	123.544	protein_coding	53.6263	83.8049	3.87268	7.57356	8.05458	PPCA;Ppgb	cathepsin A	This gene encodes a glycoprotein with deamidase, esterase and carboxypeptidase activities. The encoded protein associates with and provides a protective function to the lysosomal enzymes beta-galactosidase and neuraminidase. Deficiency of the related gene in humans results in galactosialidosis. The proprotein is processed into two shorter chains. Alternatively spliced transcript variants encoding…
ENSMUSG00000035370	Gm49322	0.644546	3.9106e-11	6.51088e-10	173.367	protein_coding	17.0739	26.7096	0.614226	0.895089	9.18636		predicted gene, 49322
ENSMUSG00000023232	Serinc2	0.644489	2.64057e-05	0.000119891	29.8575	protein_coding	3.11046	4.85365	0.398321	0.547009	3.92122	2310004K20Rik;FKSG84;TDE2;Tde2l	serine incorporator 2
ENSMUSG00000051256	Jagn1	0.644304	4.80592e-11	7.84105e-10	169.337	protein_coding	23.8881	37.3356	1.17921	1.90842	9.10563	5830427H10Rik	jagunal homolog 1
ENSMUSG00000053141	Ptprt	0.644243	8.16086e-10	9.79632e-09	121.851	protein_coding	44.2319	69.1891	3.04951	6.0207	8.00894	R-PTP-T;RPTP-rfo;RPTP-rho;RPTPmam4;RPTPrho;mKIAA0283;mRPTPrho	protein tyrosine phosphatase receptor type T
ENSMUSG00000024172	St6gal2	0.644213	7.80423e-07	4.9114e-06	50.83	protein_coding	19.662	30.8424	3.0936	3.21124	5.30879	C230064G14Rik;St6galII;mKIAA1877	beta galactoside alpha 2,6 sialyltransferase 2
ENSMUSG00000103719	Gm38039	0.644007	0.000717221	0.00233779	16.1018	lncRNA	2.52764	3.95653	0.493648	0.824769	2.63119		predicted gene, 38039
ENSMUSG00000031168	Ebp	0.643933	3.24764e-10	4.24589e-09	135.809	protein_coding	19.5632	30.559	1.45504	1.25466	8.37203	Pabp;SI;Td;mSI	EBP cholestenol delta-isomerase	This gene encodes a transmembrane protein that localizes to the endoplasmic reticulum. This protein catalyses the conversion of delta8 to delta7 sterols, an important step in sterol biosynthesis. Mutations in this gene are responsible for the mouse tattered mutant phenotype. Tattered males are embryonic lethal, while heterozygous females have developmental defects. Deficiency of the related gene …
ENSMUSG00000039100	Marchf6	0.643855	1.03475e-11	2.05321e-10	201.502	protein_coding	148.734	232.383	8.71651	12.9058	9.68757	3830408G03;F830029L24Rik;March6;mKIAA0597	membrane associated ring-CH-type finger 6
ENSMUSG00000046798	Cldn12	0.643773	6.91545e-11	1.09436e-09	162.432	protein_coding	23.4284	36.62	1.33176	1.65963	8.96084		claudin 12	This gene encodes a member of the claudin family. Claudins are integral membrane proteins and components of tight junction strands. Tight junction strands serve as a physical barrier to prevent solutes and water from passing freely through the paracellular space between epithelial or endothelial cell sheets, and also play critical roles in maintaining cell polarity and signal transductions. This …
ENSMUSG00000000791	Il12rb1	0.643707	0.0387962	0.0757224	4.91357	protein_coding	0.76882	1.22454	0.21631	0.556118	1.12078	CD212;IL-12R-beta-1;IL-12R[b]	interleukin 12 receptor, beta 1
ENSMUSG00000030854	Ptpn5	0.643678	2.06376e-10	2.87002e-09	143.177	protein_coding	107.269	167.664	8.15396	12.1406	8.54211	Step	protein tyrosine phosphatase, non-receptor type 5
ENSMUSG00000059355	Wdr83os	0.643373	5.17118e-07	3.37295e-06	53.8194	protein_coding	23.1927	36.2688	3.46524	3.82789	5.47199	PAT-10;PAT10	WD repeat domain 83 opposite strand
ENSMUSG00000056035	Cyp3a11	0.64311	0.0221097	0.046801	6.18721	protein_coding	1.12922	1.76713	0.321418	0.748283	1.32974	Cyp3a;IIIAm1;Pcn	cytochrome P450, family 3, subfamily a, polypeptide 11
ENSMUSG00000045318	Adra2c	0.642982	1.52564e-08	1.34135e-07	85.3538	protein_coding	23.0353	36.0147	1.8706	3.72489	6.87246	Adra-2c;[a]2C;alpha2-C4;alpha2C	adrenergic receptor, alpha 2c
ENSMUSG00000058248	Kcnh1	0.642668	1.32307e-09	1.49215e-08	115.044	protein_coding	34.129	53.3088	2.45082	4.71899	7.82619	EAG1;Kv10.1;M-eag;mEAG1	potassium voltage-gated channel, subfamily H (eag-related), member 1
ENSMUSG00000003534	Ddr1	0.642268	3.29901e-12	7.53133e-11	228.974	protein_coding	80.9421	126.308	4.74475	4.54699	10.1231	6030432F18;CD167a;Cak;Nep;PTK3A	discoidin domain receptor family, member 1
ENSMUSG00000030672	Mylpf	0.641539	0.120635	0.194533	2.85413	protein_coding	9.68313	15.1097	1.86035	9.7584	0.711007
ENSMUSG00000079598	Clec2l	0.64132	4.2724e-11	7.0607e-10	171.626	protein_coding	35.9038	56.0379	1.99689	3.17568	9.15115	Gm1064	C-type lectin domain family 2, member L
ENSMUSG00000025854	Fam20c	0.64129	1.99801e-10	2.79159e-09	143.717	protein_coding	28.3772	44.2804	1.21866	3.51131	8.55415	DMP-4;DMP4;GEF-CK;mKIAA4081	FAM20C, golgi associated secretory pathway kinase
ENSMUSG00000022661	Cd200	0.641241	3.42463e-11	5.79339e-10	176.003	protein_coding	69.2195	108.005	3.70126	7.35683	9.23707	Mox2;OX2	CD200 molecule
ENSMUSG00000048483	Zdhhc22	0.641014	1.63897e-08	1.42955e-07	84.5927	protein_coding	13.682	21.3788	1.18821	1.73055	6.8448	Gm262	zinc finger, DHHC-type containing 22
ENSMUSG00000073725	Lmbrd1	0.640855	3.34435e-13	1.10234e-11	294.729	protein_coding	126.769	197.694	3.78662	8.59466	10.9577	0910001K20Rik;LMBD1	LMBR1 domain containing 1
ENSMUSG00000025475	Adgra1	0.640734	8.58091e-12	1.7653e-10	205.783	protein_coding	29.2795	45.6432	1.33824	1.63307	9.75318	2900059M17Rik;D7Ertd680e;Gpr123	adhesion G protein-coupled receptor A1
ENSMUSG00000019214	Chtf18	0.640504	0.085875	0.147151	3.2755	protein_coding	0.707127	1.1082	0.208447	0.659209	0.832237
ENSMUSG00000044505	Lingo4	0.640423	0.0184946	0.0402256	6.61144	protein_coding	1.31335	2.01523	0.582237	0.451501	1.3955	A530050P17Rik;LERN4;Lrrn6d	leucine rich repeat and Ig domain containing 4
ENSMUSG00000024896	Minpp1	0.640235	1.64957e-11	3.06903e-10	191.191	protein_coding	68.8662	107.394	4.67875	4.57906	9.513		multiple inositol polyphosphate histidine phosphatase 1
ENSMUSG00000028232	Tmem68	0.640178	7.9929e-09	7.52985e-08	92.4908	protein_coding	29.159	45.4489	2.09947	4.79221	7.12321	2010300G19Rik;Diesl;MGAT/DGAT	transmembrane protein 68
ENSMUSG00000023169	Slc38a1	0.640034	2.01797e-13	7.28432e-12	311.451	protein_coding	232.969	363.031	8.85784	12.6896	11.1376	Gm32457;NAT2;SNAT1	solute carrier family 38, member 1
ENSMUSG00000043313	Pcdhb19	0.63971	8.07579e-06	4.10743e-05	36.0745	protein_coding	7.14149	11.129	0.962572	1.67138	4.38643	Pcdhb11;PcdhbS	protocadherin beta 19
ENSMUSG00000039704	Lmbrd2	0.63923	6.1184e-11	9.75999e-10	164.726	protein_coding	63.4503	98.8731	3.49635	6.94304	9.01055	9930036E21Rik	LMBR1 domain containing 2
ENSMUSG00000002064	Sdf2	0.639011	8.5294e-13	2.43864e-11	265.949	protein_coding	79.3146	123.565	3.96211	3.36644	10.6129		stromal cell derived factor 2
ENSMUSG00000015461	Atf6b	0.638951	7.91753e-11	1.23224e-09	159.93	protein_coding	40.4671	63.0428	2.25298	4.20974	8.9093	ATF6beta;Creb-rp;Crebl1	activating transcription factor 6 beta
ENSMUSG00000015189	Casd1	0.638944	7.13039e-11	1.12341e-09	161.863	protein_coding	48.4658	75.4818	3.0593	4.61799	8.94946	Cas1;Cas1p;Cast1;SOAT	CAS1 domain containing 1
ENSMUSG00000024924	Vldlr	0.638928	9.41293e-13	2.64894e-11	263.077	protein_coding	104.02	162.002	4.14404	7.1339	10.5769		very low density lipoprotein receptor
ENSMUSG00000056427	Slit3	0.638805	1.28073e-05	6.24083e-05	33.5629	protein_coding	4.43193	6.92333	0.705729	0.656073	4.20476	Slil2;Slit1;b2b2362.1Clo	slit guidance ligand 3
ENSMUSG00000020723	Cacng4	0.638682	1.60657e-10	2.30589e-09	147.398	protein_coding	55.5775	86.5712	4.26247	5.30097	8.63716		calcium channel, voltage-dependent, gamma subunit 4
ENSMUSG00000022848	Slc49a4	0.638221	1.6076e-11	3.00656e-10	191.748	protein_coding	59.0763	91.9941	2.67693	5.78395	9.52193	Dirc2;RCC4	solute carrier family 49 member 4
ENSMUSG00000022376	Adcy8	0.638171	7.04414e-08	5.40867e-07	70.2458	protein_coding	12.4965	19.471	1.28609	1.7621	6.26691	AC8	adenylate cyclase 8
ENSMUSG00000026141	Col19a1	0.638034	9.00338e-09	8.37975e-08	91.1422	protein_coding	10.4427	16.2667	0.601833	1.1796	7.07677		collagen, type XIX, alpha 1
ENSMUSG00000026994	Galnt3	0.638014	0.0155424	0.0346768	7.03709	protein_coding	0.7518	1.17357	0.121086	0.371544	1.45996		polypeptide N-acetylgalactosaminyltransferase 3
ENSMUSG00000075702	Selenom	0.637935	1.50916e-11	2.86133e-10	193.12	protein_coding	50.3317	78.3562	2.33957	4.60212	9.54343	1500040L08Rik;A230103K18;Selm;Sepm	selenoprotein M	The protein encoded by this gene belongs to the selenoprotein M/SEP15 family. The exact function of this protein is not known. It is localized in the perinuclear region, is highly expressed in the brain, and may be involved in neurodegenerative disorders. Transgenic mice with targeted deletion of this gene exhibit increased weight gain, suggesting a role for this gene in the regulation of body we…
ENSMUSG00000123611	ENSMUSG00000123611	0.637488	0.0217645	0.0461815	6.69222	lncRNA	5.49566	8.55248	2.37535	1.83284	1.33553		predicted gene, 68349
ENSMUSG00000049551	Fzd9	0.637388	0.000203012	0.000753996	20.8015	protein_coding	3.13802	4.83066	0.802165	0.44516	3.12263	Fz9;mfz9	frizzled class receptor 9
ENSMUSG00000060166	Zdhhc8	0.637351	3.45468e-11	5.83871e-10	175.828	protein_coding	55.9582	87.0918	2.84657	5.77985	9.23368	D16H22S1738E;DHHC-8;E330009O14Rik;Op53c05;ZDHHCL1	zinc finger, DHHC domain containing 8
ENSMUSG00000021610	Clptm1l	0.636818	9.72261e-14	4.00035e-12	337.211	protein_coding	134.439	209.071	2.80192	7.60485	11.3979	C130052I12Rik;CRR9p;Crr9	CLPTM1-like
ENSMUSG00000039519	Cyp7b1	0.636492	1.41259e-08	1.25596e-07	86.1803	protein_coding	12.5833	19.5571	1.02546	1.47917	6.90102	D3Ertd552e;hct-1	cytochrome P450, family 7, subfamily b, polypeptide 1
ENSMUSG00000020524	Gria1	0.636472	4.95184e-13	1.54674e-11	282.325	protein_coding	225.8	351.055	6.64319	17.0966	10.8106	2900051M01Rik;Glr-1;Glr1;GluA1;GluR-A;GluRA;Glur-1;Glur1;HIPA1;gluR-K1	glutamate receptor, ionotropic, AMPA1 (alpha 1)
ENSMUSG00000091780	Sco2	0.636338	3.97002e-07	2.6454e-06	55.8089	protein_coding	7.06614	10.9738	0.733188	0.988792	5.57751		SCO2 cytochrome c oxidase assembly protein
ENSMUSG00000063296	Tmem117	0.636155	6.82522e-09	6.52204e-08	94.3087	protein_coding	17.1076	26.6187	1.42956	2.07067	7.18562	B930062P21Rik	transmembrane protein 117
ENSMUSG00000021983	Atp8a2	0.635839	1.13634e-09	1.30624e-08	117.152	protein_coding	17.7474	27.5758	1.01427	1.94173	7.88398	Atpc1b;agil;wl	ATPase, aminophospholipid transporter-like, class I, type 8A, member 2
ENSMUSG00000032333	Stoml1	0.63581	2.6853e-08	2.23438e-07	79.4907	protein_coding	16.2996	25.3502	1.18945	2.74725	6.65084	1810015E19Rik;SLP1;STORP;UNC24;WPB72	stomatin-like 1
ENSMUSG00000074892	B3galt5	0.635778	1.71466e-09	1.8816e-08	111.532	protein_coding	14.458	22.503	0.802663	1.53534	7.72547	1190002B21Rik;b3Galt-V	UDP-Gal:betaGlcNAc beta 1,3-galactosyltransferase, polypeptide 5
ENSMUSG00000040752	Myh6	0.635523	0.0835072	0.143851	3.51633	protein_coding	3.38824	5.29343	0.961897	2.99432	0.842087
ENSMUSG00000015085	Entpd2	0.63521	2.11689e-09	2.28379e-08	108.743	protein_coding	14.368	22.3096	0.855182	1.54374	7.64134	Cd39l1;NTPDase2	ectonucleoside triphosphate diphosphohydrolase 2
ENSMUSG00000030032	Wdr54	0.635091	1.47977e-05	7.11577e-05	32.8003	protein_coding	4.78085	7.45022	0.70164	0.958999	4.14778	1700030E05Rik	WD repeat domain 54
ENSMUSG00000078771	Evi2a	0.634992	8.00058e-10	9.62327e-09	122.137	protein_coding	31.9075	49.5032	3.08052	2.12213	8.01668	Evi-2;Evi2	ecotropic viral integration site 2a
ENSMUSG00000032131	Abcg4	0.634981	5.59054e-09	5.44245e-08	96.6479	protein_coding	15.0391	23.3863	1.04336	1.83937	7.26421	6430517O04Rik	ATP binding cassette subfamily G member 4
ENSMUSG00000032485	Scap	0.634798	2.13578e-11	3.87296e-10	185.689	protein_coding	62.9418	97.7373	3.26301	5.77782	9.41196	9530044G19;mKIAA0199	SREBF chaperone
ENSMUSG00000032932	Hspa13	0.634456	9.05721e-12	1.83794e-10	204.539	protein_coding	36.2848	56.3108	1.50453	2.69765	9.73567	1600002I10Rik;B230217N24Rik;Stch	heat shock protein 70 family, member 13
ENSMUSG00000074657	Kif5a	0.634367	3.00604e-05	0.000134944	37.4692	protein_coding	485.244	753.357	47.2558	138.413	3.86985	D10Bwg0738e;Khc;Kif5;Kns;mKIAA4086	kinesin family member 5A
ENSMUSG00000054874	Pcnx3	0.633764	1.77291e-11	3.27129e-10	189.64	protein_coding	41.9882	65.1118	2.53394	2.65999	9.48528	Pcnxl3;mKIAA4073	pecanex homolog 3
ENSMUSG00000003974	Grm3	0.633436	5.63073e-09	5.4771e-08	96.5619	protein_coding	53.8821	83.6563	5.2518	7.40302	7.26145	0710001G23Rik;Gprc1c;mGlu3;mGluR3	glutamate receptor, metabotropic 3
ENSMUSG00000022935	Grik1	0.633105	1.94807e-09	2.11826e-08	109.835	protein_coding	16.345	25.3336	1.16971	1.55272	7.67402	A830007B11Rik;D16Ium24;D16Ium24e;GluK1;GluK5;Glur-5;Glur5;Glurbeta1	glutamate receptor, ionotropic, kainate 1	Glutamate receptors are the predominant excitatory neurotransmitter receptors in the mammalian brain and are activated in a variety of normal neurophysiologic processes. This gene product belongs to the kainate family of glutamate receptors, which are composed of four subunits and function as ligand-activated ion channels. The subunit encoded by this gene is subject to RNA editing (CAG->CGG; Q->R…
ENSMUSG00000037902	Sirpa	0.632485	2.48955e-14	1.27308e-12	390.771	protein_coding	220.055	341.132	4.63901	8.03487	11.8951	Bit;CD172a;Idd13.2;P84;Ptpns1;SHP-1;SHPS-1;SIRP	signal-regulatory protein alpha
ENSMUSG00000064359	mt-Tg	0.632432	1.125e-05	5.55458e-05	34.2566	Mt_tRNA	5.73292	8.92862	0.799905	1.22382	4.25535		tRNA-Gly
ENSMUSG00000056423	Uts2b	0.632333	0.0496332	0.0930974	4.38633	protein_coding	0.614004	0.957576	0.256556	0.353369	1.03106	Gm538;U2B;Urp;Uts2d	urotensin 2B
ENSMUSG00000049904	Tmem17	0.632273	1.06456e-07	7.88641e-07	66.5601	protein_coding	9.96194	15.4465	1.26306	0.782092	6.10312		transmembrane protein 17
ENSMUSG00000078532	Nkain1	0.632262	3.37683e-05	0.000149674	28.6592	protein_coding	4.11515	6.40239	0.617974	0.85627	3.82485	2610200G18Rik;2810426C15Rik	Na+/K+ transporting ATPase interacting 1
ENSMUSG00000055471	Alk	0.632211	3.44938e-06	1.89261e-05	41.0384	protein_coding	4.08811	6.35106	0.470769	0.449205	4.72294	CD246;Tcrz	anaplastic lymphoma kinase
ENSMUSG00000140129	ENSMUSG00000140129	0.632138	0.000132275	0.000512993	22.545	lncRNA	4.22326	6.58446	0.949728	0.859583	3.28989		predicted gene, 73645
ENSMUSG00000110020	Gm45441	0.631961	0.00274359	0.00769216	11.7619	lncRNA	1.25234	1.93516	0.316793	0.302336	2.11395		predicted gene 45441
ENSMUSG00000028347	Tmeff1	0.631797	6.77873e-12	1.44092e-10	211.291	protein_coding	73.2195	113.492	3.74208	5.43524	9.84136	A830033E11;M7365;TR-1;Tr1	transmembrane protein with EGF-like and two follistatin-like domains 1
ENSMUSG00000104623	Gm6394	0.631511	0.0692106	0.122988	3.79007	processed_pseudogene	1.89389	2.9574	0.390308	1.82212	0.910139
ENSMUSG00000025383	Il23a	0.631435	0.0126103	0.0289729	7.55521	protein_coding	1.03292	1.60454	0.17455	0.591637	1.53801	IL-23;p19	interleukin 23, alpha subunit p19
ENSMUSG00000068122	Agtr2	0.631403	0.00371102	0.0100105	10.8698	protein_coding	1.16778	1.82631	0.206821	0.424419	1.99954		angiotensin II receptor, type 2
ENSMUSG00000034926	Dhcr24	0.631399	5.03349e-08	3.9951e-07	74.634	protein_coding	57.6496	89.4095	5.91631	9.77382	6.39847	2310076D10Rik;5830417J06Rik;mKIAA0018	24-dehydrocholesterol reductase
ENSMUSG00000000276	Dgke	0.630786	3.37356e-12	7.68194e-11	228.405	protein_coding	44.417	68.7694	1.63805	3.04802	10.1145	DAGK6;DGK;DGK-epsilon	diacylglycerol kinase, epsilon
ENSMUSG00002075795	Gm54867	0.630762	0.14186	0.222175	2.3677	rRNA	0.925381	1.43789	0.483139	0.946335	0.653304
ENSMUSG00000041654	Slc39a11	0.630576	4.15412e-07	2.75781e-06	55.4636	protein_coding	11.2249	17.362	1.47009	1.64443	5.55944	1810074D23Rik;ZIP-11	solute carrier family 39 (metal ion transporter), member 11
ENSMUSG00000034687	Fras1	0.630208	5.83505e-09	5.65128e-08	96.1417	protein_coding	17.503	27.1264	0.685339	2.74032	7.24785	E130113P14Rik;bl;mKIAA1500	Fraser extracellular matrix complex subunit 1
ENSMUSG00000074785	Plxnc1	0.630202	5.0135e-09	4.9276e-08	97.9441	protein_coding	24.0159	37.1946	2.10517	2.94994	7.30736	2510048K12Rik;CD232;Vespr	plexin C1
ENSMUSG00000021518	Ptdss1	0.63016	1.17208e-11	2.29517e-10	198.698	protein_coding	52.7665	81.67	3.02933	3.52757	9.63918	PSS-1;mKIAA0024	phosphatidylserine synthase 1
ENSMUSG00000005078	Jkamp	0.630008	3.28398e-10	4.29027e-09	135.631	protein_coding	82.2107	127.226	3.94876	11.4306	8.36752	1200003C05Rik;2310047L11Rik;Jamp	JNK1/MAPK8-associated membrane protein
ENSMUSG00000035776	Cd99l2	0.629885	2.50231e-10	3.39033e-09	140.003	protein_coding	37.0634	57.3918	1.29197	4.92335	8.46976	Mic2l1;Xap89	CD99 antigen-like 2
ENSMUSG00000021721	Htr1a	0.629694	2.98855e-05	0.000134226	29.2493	protein_coding	8.9467	13.9196	2.02275	1.4809	3.87216	Gpcr18	5-hydroxytryptamine (serotonin) receptor 1A
ENSMUSG00000021730	Hcn1	0.629389	4.98026e-09	4.89762e-08	98.0236	protein_coding	58.3894	90.2575	6.77258	5.48077	7.31001	Bcng1;C630013B14Rik;HAC2	hyperpolarization activated cyclic nucleotide gated potassium channel 1
ENSMUSG00000035200	Chrnb4	0.628815	0.00197744	0.00576891	12.7648	protein_coding	1.10683	1.71947	0.16317	0.282581	2.23891	Acrb-4;Acrb4	cholinergic receptor, nicotinic, beta polypeptide 4
ENSMUSG00000035521	Gnptg	0.628785	2.15645e-10	2.98732e-09	142.448	protein_coding	34.1364	52.7862	1.76526	3.87433	8.52472	6430527N14Rik;A830081F19;Mdcp1;Tce7	N-acetylglucosamine-1-phosphotransferase, gamma subunit
ENSMUSG00000041889	Shisa4	0.628596	1.17698e-11	2.30226e-10	198.605	protein_coding	58.5002	90.4615	1.96546	5.77929	9.63785	9330132O05Rik;Tmem58;mShisa4	shisa family member 4
ENSMUSG00000105518	Gm42674	0.62842	0.0750708	0.131367	3.72994	protein_coding	3.42205	5.28375	0.883361	3.01474	0.881515
ENSMUSG00000064109	Hcst	0.628395	0.0139829	0.0316821	7.29878	protein_coding	0.751586	1.16406	0.191195	0.271276	1.49919	DAP10;KAP10	hematopoietic cell signal transducer
ENSMUSG00000003070	Efna2	0.62839	6.31602e-09	6.07111e-08	95.2118	protein_coding	16.4314	25.3781	1.50879	1.65742	7.21673	CEK7L;Elf1;Epl6;Eplg6;Lerk6	ephrin A2
ENSMUSG00000084845	Tmem240	0.628356	2.95569e-09	3.0685e-08	104.448	protein_coding	18.3634	28.3976	1.40162	1.9777	7.51307	EG381582;Gm5151	transmembrane protein 240
ENSMUSG00000029119	Man2b2	0.628084	2.19476e-09	2.35459e-08	108.27	protein_coding	24.953	38.5366	2.54481	1.89945	7.62809	mKIAA0935	mannosidase 2, alpha B2
ENSMUSG00000046480	Scn4b	0.628028	1.74286e-08	1.51647e-07	83.9422	protein_coding	37.1469	57.5009	4.56594	3.96602	6.81917	Gm1471	sodium channel, type IV, beta
ENSMUSG00000020458	Rtn4	0.627519	1.08107e-12	2.91839e-11	259.092	protein_coding	361.017	557.779	10.0623	30.4297	10.5349	1110020G17Rik;ASY;C130026I10Rik;NOGO;NSP-CL;NgA;Nogo-A;Nogo-B;Nogo-C;mKIAA0886;mKIAA4153	reticulon 4
ENSMUSG00000041607	Mbp	0.627514	4.18433e-09	4.19089e-08	100.129	protein_coding	4280.23	6612.59	395.143	577.581	7.37769	Hmbpr;golli-mbp;jve;mld;shi	myelin basic protein	The protein encoded by the classic Mbp gene is a major constituent of the myelin sheath of oligodendrocytes and Schwann cells in the nervous system. However, Mbp-related transcripts are also present in the bone marrow and the immune system. These mRNAs arise from the long Mbp gene (otherwise called 'Golli-Mbp') that contains 3 additional exons located upstream of the classic Mbp exons. Alternativ…
ENSMUSG00000036333	Kidins220	0.627079	1.94493e-12	4.72325e-11	242.807	protein_coding	128.886	199.097	5.61487	9.27768	10.3258	3110039L19Rik;C330002I19Rik;mKIAA1250	kinase D-interacting substrate 220
ENSMUSG00000047238	Mageh1	0.626909	1.54682e-09	1.71956e-08	112.915	protein_coding	36.798	56.8297	2.25739	5.43824	7.76458	2010107K23Rik;APR-1;APR1	MAGE family member H1
ENSMUSG00000040703	Cyp2s1	0.626887	0.000585382	0.00195397	16.8166	protein_coding	2.04565	3.16554	0.202573	0.677581	2.70908	1200011C15Rik;CYPIIS1	cytochrome P450, family 2, subfamily s, polypeptide 1
ENSMUSG00000006315	Tmem147	0.626863	2.59998e-10	3.50146e-09	139.38	protein_coding	59.8572	92.402	4.59429	5.84727	8.45575	2010004E11Rik;5033425B17Rik;Nifie14	transmembrane protein 147
ENSMUSG00000054484	Tmem62	0.626383	1.02563e-08	9.43334e-08	89.6824	protein_coding	15.2048	23.4806	1.55799	1.18561	7.02533	B830009D23Rik	transmembrane protein 62
ENSMUSG00000074768	Bhmt	0.626351	0.0367012	0.0722082	5.03368	protein_coding	1.53039	2.37859	0.2416	1.33295	1.14141		betaine-homocysteine methyltransferase
ENSMUSG00000032059	Alg9	0.626264	4.59917e-09	4.56044e-08	98.9822	protein_coding	19.4242	29.9571	1.71973	1.96608	7.34099	8230402H15Rik;B430313H07Rik;Dibd1	ALG9 alpha-1,2-mannosyltransferase
ENSMUSG00000029998	Pcyox1	0.625935	2.7338e-11	4.7601e-10	180.566	protein_coding	44.3884	68.5427	2.13286	3.90461	9.32238	1200015P13Rik;PCL1;Pcly	prenylcysteine oxidase 1
ENSMUSG00000116594	Gm49601	0.625427	1.29586e-06	7.77779e-06	47.3193	protein_coding	4.54301	7.04094	0.448357	0.406639	5.10914		predicted gene, 49601
ENSMUSG00000037852	Cpe	0.62509	7.47524e-13	2.17902e-11	269.838	protein_coding	2080.77	3209.2	41.86	153.274	10.6617	CPH;Cph-1;Cph1;NF-alpha1;fat	carboxypeptidase E	This gene encodes carboxypeptidase E, a prohormone-processing exopeptidase found in secretory granules of endocrine and neuroendocrine cells. The encoded preproprotein undergoes proteolytic processing to generate a mature, functional enzyme that cleaves the C-terminal basic residues of protein substrates. A missense mutation in this gene is responsible for the obesity phenotype in a mouse model k…
ENSMUSG00000052906	Ubxn8	0.625044	6.93622e-08	5.33038e-07	70.3867	protein_coding	13.2519	20.4789	1.16004	2.04332	6.27324	D0H8S2298E;Rep-8;Rep8h;Ubxd6	UBX domain protein 8
ENSMUSG00000064115	Cadm2	0.624957	5.0225e-10	6.33493e-09	129.038	protein_coding	233.543	360.197	13.5849	32.415	8.19826	2900078E11Rik;9330131D06;A830029E02Rik;Igdf4d;Igsf4d;NECL3;SynCAM 2;SynCAM2	cell adhesion molecule 2
ENSMUSG00000045216	Hs6st1	0.624711	3.14367e-11	5.3791e-10	177.725	protein_coding	38.6563	59.6598	2.12941	2.93365	9.26929	6Ost1	heparan sulfate 6-O-sulfotransferase 1
ENSMUSG00000028876	Epha10	0.624702	1.14126e-06	6.94533e-06	48.1806	protein_coding	11.9619	18.4608	1.57951	2.21253	5.15831	A330090H18	Eph receptor A10
ENSMUSG00000018339	Gpx3	0.624641	2.13165e-06	1.22205e-05	44.045	protein_coding	13.6298	20.9461	1.35068	3.33872	4.91291	EGPx;GPx;GSHPx-3;GSHPx-P	glutathione peroxidase 3	The protein encoded by this gene belongs to the glutathione peroxidase family, members of which catalyze the reduction of organic hydroperoxides and hydrogen peroxide (H2O2) by glutathione, and thereby protect cells against oxidative damage. Several isozymes of this gene family exist in vertebrates, which vary in cellular location and substrate specificity. This isozyme is secreted and is highly …
ENSMUSG00000025823	Pdia4	0.624537	1.10768e-10	1.64935e-09	153.869	protein_coding	103.372	159.362	6.42146	11.5439	8.78269	Cai;ERp-72;Erp72	protein disulfide isomerase associated 4
ENSMUSG00000046318	Ccbe1	0.62451	3.03355e-05	0.00013611	29.1779	protein_coding	3.4201	5.26667	0.411624	0.679813	3.86611	4933426F18Rik;9430093N24Rik;mKIAA1983	collagen and calcium binding EGF domains 1
ENSMUSG00000042429	Adora1	0.62449	4.75093e-11	7.75841e-10	169.559	protein_coding	64.4184	99.2938	3.62675	6.12486	9.11023	A1-AR;A1AR;A1R;AA1R;ARA1;Ri	adenosine A1 receptor
ENSMUSG00000031398	Plxna3	0.624132	4.01518e-07	2.67251e-06	55.7223	protein_coding	10.2764	15.8853	1.26367	1.42631	5.57308	PlexA3;Plxa3;Plxn3;Plxn4;SEX;mKIAA4078	plexin A3
ENSMUSG00000071074	Yipf3	0.624068	6.65167e-10	8.17101e-09	124.835	protein_coding	24.3612	37.5582	1.49734	2.62634	8.08772	C6orf109;D17Wsu94e;KLIP1	Yip1 domain family, member 3
ENSMUSG00000035540	Gc	0.624066	0.151705	0.234738	2.37044	protein_coding	4.87942	7.5325	1.48785	5.00786	0.629417
ENSMUSG00000032420	Nt5e	0.623952	4.12559e-05	0.000179571	27.707	protein_coding	3.53933	5.45722	0.513355	0.651835	3.74576	2210401F01Rik;5'-NT;CD73;NT;Nt5;eNT	5' nucleotidase, ecto	This gene encodes a membrane-bound nucleotidase that hydrolyzes extracellular nucleoside monophosphates. The encoded preproprotein undergoes proteolytic processing to generate to a functional, homodimeric enzyme that preferentially uses adenosine monophosphate as a substrate to generate free adenosine. Mice lacking the encoded protein exhibit a significantly reduced fall in stop flow pressure and…
ENSMUSG00000056145	AI504432	0.623793	1.54993e-09	1.72088e-08	112.888	lncRNA	26.5676	40.8876	2.07703	2.67381	7.76425	A230102G19	expressed sequence AI504432
ENSMUSG00000086503	Xist	0.622667	0.706735	0.7811	0.149777	lncRNA	233.901	360.839	258.528	397.227	0.107293
ENSMUSG00000048216	Gpr85	0.622478	2.09118e-10	2.90364e-09	142.958	protein_coding	48.2882	74.4141	3.8005	3.87782	8.53706	2900026B03Rik	G protein-coupled receptor 85
ENSMUSG00000024413	Npc1	0.622384	1.07296e-12	2.90966e-11	259.308	protein_coding	70.1428	107.975	3.12651	3.18005	10.5362	A430089E03Rik;D18Ertd139e;D18Ertd723e;lcsd;nmf164;spm	NPC intracellular cholesterol transporter 1
ENSMUSG00000055026	Gabrg3	0.622323	1.36486e-06	8.15906e-06	46.9685	protein_coding	15.4891	23.907	2.38935	2.67812	5.08836	6330406O05Rik;B230362M20Rik;Gabrg-3	gamma-aminobutyric acid type A receptor, subunit gamma 3
ENSMUSG00000102428	Pcdhga12	0.62181	4.25307e-12	9.50331e-11	222.587	protein_coding	33.8824	52.1271	1.37003	1.54878	10.0221	Pcdh13;pc2c	protocadherin gamma subfamily A, 12
ENSMUSG00000114488	Gm5802	0.621691	0.0136504	0.0310241	7.36001	processed_pseudogene	0.685707	1.0664	0.174054	0.213147	1.5083		predicted gene 5802
ENSMUSG00000022702	Hira	0.62158	1.88251e-08	1.62848e-07	83.1343	protein_coding	18.2846	28.1099	1.95643	1.79651	6.78822	D16Ertd95e;Gm15797;Tuple1	histone cell cycle regulator
ENSMUSG00000026414	Tnnt2	0.621498	0.0492194	0.0924859	4.47848	protein_coding	2.00265	3.10304	0.822816	1.49729	1.03392	Tnt;cTnT	troponin T2, cardiac
ENSMUSG00000046079	Lrrc8d	0.621458	6.71466e-10	8.24273e-09	124.696	protein_coding	26.9054	41.44	2.04135	2.38838	8.08393	2810473G09Rik;4930525N13Rik;A930019F03;Lrrc5	leucine rich repeat containing 8D
ENSMUSG00000034591	Slc41a2	0.621314	5.38672e-07	3.5046e-06	53.5178	protein_coding	9.46018	14.5899	0.425366	1.94635	5.45536	A230035L05Rik;SLC41A1-L1	solute carrier family 41, member 2
ENSMUSG00000042082	Arsb	0.6203	1.6719e-13	6.2471e-12	317.904	protein_coding	84.4696	129.842	1.91287	3.95773	11.2043	1110007C02Rik;As-1;As-1r;As-1s;As-1t;As1;As1-r;As1-s;As1-t;Asr-1;Ast-1	arylsulfatase B
ENSMUSG00000013367	Iglon5	0.620178	3.33435e-07	2.24607e-06	57.1511	protein_coding	10.7102	16.4546	1.17017	1.6334	5.64858	A230106M20Rik;Gm1431	IgLON family member 5
ENSMUSG00000063626	Unc5d	0.620089	3.87348e-09	3.90357e-08	101.075	protein_coding	31.792	48.8189	3.53255	2.2874	7.40854	D930029E11Rik;Unc5h4;mKIAA1777	unc-5 netrin receptor D
ENSMUSG00000029598	Plbd2	0.619998	2.19796e-07	1.53368e-06	60.4569	protein_coding	22.1868	34.0193	2.95135	3.24615	5.81426	1300012G16Rik;P76	phospholipase B domain containing 2
ENSMUSG00000059900	Tmem40	0.619977	0.0190271	0.0411885	6.54431	protein_coding	0.931724	1.44986	0.335544	0.409572	1.38522	9030407H20Rik	transmembrane protein 40
ENSMUSG00000090129	Or10ad1	0.6198	0.00570468	0.0145445	9.64954	protein_coding	1.66959	2.59452	0.471313	0.640052	1.8373	MOR286-1;Olfr287	olfactory receptor family 10 subfamily AD member 1	Olfactory receptors interact with odorant molecules in the nose, to initiate a neuronal response that triggers the perception of a smell. The olfactory receptor proteins are members of a large family of G-protein-coupled receptors (GPCR) arising from single coding-exon genes. Olfactory receptors share a 7-transmembrane domain structure with many neurotransmitter and hormone receptors and are resp…
ENSMUSG00000022696	Sidt1	0.619779	4.31168e-09	4.30416e-08	99.7644	protein_coding	20.491	31.5217	1.35859	2.69042	7.36611	B830021E24Rik	SID1 transmembrane family, member 1
ENSMUSG00000029348	Asphd2	0.619588	1.05377e-09	1.2239e-08	118.208	protein_coding	30.1582	46.3224	2.34297	3.14581	7.91225	2900006N09Rik;9230106G13Rik	aspartate beta-hydroxylase domain containing 2
ENSMUSG00000049303	Syt12	0.619553	2.40911e-08	2.01865e-07	80.5906	protein_coding	12.654	19.4615	0.917449	1.64447	6.69494		synaptotagmin XII
ENSMUSG00000020650	Bcap29	0.618684	1.01226e-11	2.01529e-10	202	protein_coding	38.5898	59.2882	1.38863	2.95581	9.69566	Bap29	B cell receptor associated protein 29
ENSMUSG00000013495	Tmem175	0.618621	5.15299e-10	6.49038e-09	128.65	protein_coding	20.3514	31.2633	1.23188	1.80487	8.18773	3010001K23Rik;mTMEM175	transmembrane protein 175
ENSMUSG00000047976	Kcna1	0.618475	2.65746e-08	2.21533e-07	79.5951	protein_coding	64.0223	98.205	7.34179	9.35581	6.65456	Kca1-1;Kv1.1;MBK1;Mk-1;Shak;mceph	potassium voltage-gated channel, shaker-related subfamily, member 1
ENSMUSG00000022044	Stmn4	0.618367	1.54816e-10	2.2292e-09	148.031	protein_coding	95.5383	146.716	3.93867	12.6052	8.65185	Lagl;RB3	stathmin-like 4
ENSMUSG00000025933	Tmem14a	0.618356	9.36337e-09	8.6832e-08	90.6993	protein_coding	37.585	57.7846	4.18269	4.13099	7.06132	5730496E24Rik;PTD011	transmembrane protein 14A
ENSMUSG00000025794	Rpl14	0.618266	1.46398e-13	5.5988e-12	322.534	protein_coding	293.157	450.023	7.99101	15.4813	11.2519	3100001N19Rik;CAG-ISL-7;CTG-B33;L14	ribosomal protein L14
ENSMUSG00000052192	Gm5963	0.618243	0.000122216	0.000476459	22.8775	processed_pseudogene	2.25358	3.46548	0.198527	0.47192	3.32197		predicted pseudogene 5963
ENSMUSG00000051323	Pcdh19	0.617981	8.43954e-12	1.73822e-10	206.166	protein_coding	64.1595	98.4895	3.23464	4.51505	9.7599	B530002L05Rik;Gm717;mKIAA1313	protocadherin 19
ENSMUSG00000024371	C2	0.617932	0.0010851	0.00338052	14.6934	protein_coding	2.53142	3.86807	0.525076	0.801526	2.47102		complement C2	This gene encodes component C2 of the classical pathway of the complement system. The encoded protein undergoes proteolytic processing mediated by component C1 resulting in C2a and C2b fragments. C2a fragment, in turn, selectively cleaves components C3 and C5 of the complement system. Mice lacking the encoded protein are found to be more susceptible to bacterial infections. Mutations in the human…
ENSMUSG00000027859	Ngf	0.617779	0.00237201	0.00676347	12.2005	protein_coding	2.43553	3.77762	0.689609	0.659458	2.16983	Ngfb;beta-NGF	nerve growth factor
ENSMUSG00000004460	Dnajb11	0.617722	1.87868e-12	4.59903e-11	243.741	protein_coding	73.143	112.266	3.54306	3.32967	10.3373	1810031F23Rik;ABBP-2;Dj9;ERdj3;ERj3p	DnaJ heat shock protein family (Hsp40) member B11
ENSMUSG00000073406	H2-T13	0.617529	0.000287147	0.00102616	19.4466	protein_coding	3.28833	5.03011	0.699259	0.661411	2.98879	H-2T13;H2-B1;H2-Bl-like;H2-D1;H2-K1;H2-T13	histocompatibility 2, blastocyst
ENSMUSG00000022037	Clu	0.617159	5.26062e-11	8.52078e-10	167.597	protein_coding	470.091	721.026	25.1126	52.0284	9.06952	ApoJ;Cli;D14Ucla3;SP-40;Sgp-2;Sgp2;Sugp-2	clusterin	The protein encoded by this gene is a secreted chaperone that can, under some stress conditions, also be found in the cell cytosol. It has been suggested to be involved in several basic biological events such as cell death, tumor progression, and neurodegenerative disorders. The encoded preproprotein undergoes proteolytic processing to generate a disulfide-linked heterodimeric mature protein comp…
ENSMUSG00000064372	mt-Tp	0.61708	0.000595701	0.00198434	16.7537	Mt_tRNA	2.91497	4.47079	0.525531	0.930864	2.70238		tRNA-Pro
ENSMUSG00000040537	Adam22	0.616793	1.09954e-10	1.6386e-09	154	protein_coding	92.3087	141.634	7.05183	7.64193	8.78553	2900022I03Rik;MDC2	a disintegrin and metallopeptidase domain 22	This gene encodes a member of a disintegrin and metalloprotease (ADAM) family of endoproteases that play important roles in various biological processes including cell signaling, adhesion and migration. The encoded preproprotein undergoes proteolytic processing to generate a mature, functional protein. The protein encoded by this gene is believed to lack metalloproteinase activity due to the lack…
ENSMUSG00000049624	Slc17a5	0.616499	2.22225e-10	3.05718e-09	141.952	protein_coding	20.103	30.8514	1.40802	0.762744	8.51468	4631416G20Rik;4732491M05;AST;ISSD;NSD;SD;SIALIN;SIASD;SLD;VEAT	solute carrier family 17 (anion/sugar transporter), member 5
ENSMUSG00000045140	Pigw	0.61643	0.000214294	0.000790811	20.5873	protein_coding	2.64959	4.07318	0.252327	0.736945	3.10193	2610044A17Rik;Gwt1;PIG-W	phosphatidylinositol glycan anchor biosynthesis, class W
ENSMUSG00000020964	Sel1l	0.615653	1.95484e-12	4.74088e-11	242.671	protein_coding	140.669	215.514	5.51921	10.1613	10.3241	Sel1h;mKIAA4137	sel-1 suppressor of lin-12-like (C. elegans)
ENSMUSG00000071862	Lrrtm2	0.615465	2.58619e-09	2.72762e-08	106.148	protein_coding	41.6586	63.894	4.33508	3.47182	7.56422	C630011A14Rik;mKIAA0416	leucine rich repeat transmembrane neuronal 2
ENSMUSG00000049092	Gpr137c	0.615134	1.64746e-11	3.0683e-10	191.218	protein_coding	38.728	59.372	2.1769	2.01144	9.5131	6330416L11Rik;Gm908;TM7SF1L2	G protein-coupled receptor 137C
ENSMUSG00000038224	Serpinf2	0.614901	0.0418855	0.0806318	4.74581	protein_coding	1.38965	2.12993	0.509262	0.950427	1.09349	Pli;Serpimf2	serine (or cysteine) peptidase inhibitor, clade F, member 2
ENSMUSG00000039037	St6galnac5	0.614861	5.29498e-09	5.17867e-08	97.2917	protein_coding	44.8491	68.7601	4.19562	5.53827	7.28578	Siat7e	ST6 (alpha-N-acetyl-neuraminyl-2,3-beta-galactosyl-1,3)-N-acetylgalactosaminide alpha-2,6-sialyltransferase 5
ENSMUSG00000048388	Fam171b	0.614285	2.3689e-10	3.22914e-09	140.899	protein_coding	270.572	414.252	21.2795	26.5462	8.49091	D430039N05Rik	family with sequence similarity 171, member B
ENSMUSG00000093593	Gm20683	0.614188	3.10079e-08	2.55751e-07	78.0524	protein_coding	17.4029	26.6207	1.75596	1.96674	6.59218		predicted gene 20683
ENSMUSG00000021136	Smoc1	0.614037	3.00095e-07	2.04147e-06	57.9736	protein_coding	9.85059	15.0633	1.17738	1.2162	5.69006	2600002F22Rik;SRG	SPARC related modular calcium binding 1
ENSMUSG00000034324	Tmem132c	0.613286	2.22461e-06	1.27115e-05	43.7721	protein_coding	12.9563	19.9043	1.71077	2.56446	4.8958	2810482M11Rik;3230401P16;4632425D07Rik	transmembrane protein 132C
ENSMUSG00000091898	Tnnc1	0.612826	0.00109063	0.00339602	14.6763	protein_coding	2.93938	4.54004	0.676789	0.954091	2.46903	TnC;cTnC;cTnI;tncc	troponin C, cardiac/slow skeletal
ENSMUSG00000046959	Slc26a1	0.612718	0.0265428	0.0547433	5.76423	protein_coding	0.762528	1.17471	0.273386	0.295972	1.26167	Sat1	solute carrier family 26 (sulfate transporter), member 1
ENSMUSG00000025521	Tmem192	0.612507	1.43676e-08	1.27492e-07	85.9981	protein_coding	10.9715	16.7659	0.811337	0.969448	6.89452	3110005G23Rik	transmembrane protein 192
ENSMUSG00000003934	Efnb3	0.612504	2.41774e-11	4.30146e-10	183.099	protein_coding	59.7599	91.4009	2.51183	5.53	9.36638	EFL-6;ELF-3;Elk-L3;Epl8;LERK-8;NLERK-2	ephrin B3
ENSMUSG00000066487	Gm5786	0.612446	0.00485101	0.0126583	10.1031	processed_pseudogene	1.22974	1.88693	0.360157	0.247525	1.89762	EG544872	ribosomal protein S2 pseudogene
ENSMUSG00000060600	Eno3	0.611893	0.0695146	0.123415	3.98203	protein_coding	6.27639	9.56685	1.53948	4.74943	0.908633
ENSMUSG00000051502	Ufsp1	0.611493	7.87585e-07	4.95299e-06	50.7659	protein_coding	7.37089	11.2713	0.616103	1.24848	5.30513	2700038N03Rik;D5Ertd655e	UFM1-specific peptidase 1
ENSMUSG00000054630	Ugt2b5	0.611046	0.098592	0.165147	3.01114	protein_coding	0.695774	1.06639	0.291828	0.576177	0.782128
ENSMUSG00000081453	Gm6767	0.611012	0.0351552	0.0696489	5.19457	processed_pseudogene	2.26135	3.45969	0.600694	1.69171	1.15709		predicted gene 6767
ENSMUSG00000017417	Plxdc1	0.610824	5.07867e-08	4.02382e-07	73.2796	protein_coding	11.7696	17.9891	0.944672	1.48555	6.39536	2410003I07Rik;Tem7	plexin domain containing 1
ENSMUSG00000070304	Scn2b	0.61061	9.36565e-11	1.42661e-09	156.872	protein_coding	83.7654	127.962	3.14573	10.2831	8.8457	2810451E09Rik;Gm183	sodium channel, voltage-gated, type II, beta
ENSMUSG00000048142	Nat8l	0.610508	1.60036e-11	2.99615e-10	191.845	protein_coding	97.5218	148.906	4.92532	8.11509	9.52344	1110038O08Rik;Shati	N-acetyltransferase 8-like
ENSMUSG00000051652	Lrrc3	0.610048	2.32934e-06	1.32646e-05	43.4804	protein_coding	5.02961	7.67241	0.57662	0.535265	4.87731	1300011L04Rik;C21orf102	leucine rich repeat containing 3
ENSMUSG00000051747	Ttn	0.610026	0.128012	0.204115	2.71747	protein_coding	7.2652	11.0447	2.34731	6.25483	0.690126
ENSMUSG00000038576	Susd4	0.609765	3.47289e-12	7.87804e-11	227.669	protein_coding	60.0813	91.6975	1.84273	4.48539	10.1036	E430021N18Rik	sushi domain containing 4
ENSMUSG00000032487	Ptgs2	0.608994	0.000282294	0.00101111	19.5121	protein_coding	3.1717	4.81272	0.610549	0.736421	2.9952	COX2;Cox-2;PES-2;PGHS-2;PHS II;PHS-2;Pghs2;TIS10;gripghs	prostaglandin-endoperoxide synthase 2	This gene encodes an enzyme that is a member of the prostaglandin G/H synthase family. The encoded protein converts arachidonic acid to prostaglandin endoperoxide H2 which is a key enzymatic step in prostaglandin biosynthesis. This gene is the inducible prostaglandin G/H synthase family member that is upregulated during inflammation. Aberrant regulation of this gene is associated with cancer prog…
ENSMUSG00000038403	Hjv	0.608747	0.0714287	0.126036	3.63696	protein_coding	1.01625	1.56113	0.285178	0.967376	0.899506
ENSMUSG00000058975	Kcnc1	0.608475	1.54396e-11	2.91189e-10	192.624	protein_coding	157.016	239.366	10.9032	8.83332	9.53582	C230009H10Rik;KShIIIB;KV4;Kcr2-1;Kv3.1;NGK2;Shaw	potassium voltage gated channel, Shaw-related subfamily, member 1
ENSMUSG00000046324	Ermp1	0.608295	2.4591e-10	3.3419e-09	140.288	protein_coding	37.635	57.4107	0.94395	4.85524	8.47601	D19Ertd410e;D19Wsu12e;Fxna;b2b2633Clo;mKIAA1815	endoplasmic reticulum metallopeptidase 1
ENSMUSG00000043448	Gjc2	0.608211	7.63357e-07	4.81585e-06	50.988	protein_coding	9.43968	14.3596	0.761862	1.81141	5.31733	B230382L12Rik;Cx47;Cxno;Gja12	gap junction protein, gamma 2
ENSMUSG00000121584	Tmem276	0.608151	3.91526e-08	3.17514e-07	75.7656	protein_coding	19.167	29.1874	2.00344	2.32739	6.49824	Chrp;Cyhr1	transmembrane protein 276
ENSMUSG00000041762	Gpr155	0.608125	1.79981e-09	1.96661e-08	110.883	protein_coding	44.3841	67.7145	3.10723	5.55803	7.70628	1110017O10Rik;DEPDC3;F730029F15Rik;LYCHOS;PGR22	G protein-coupled receptor 155
ENSMUSG00000134718	ENSMUSG00000134718	0.60784	0.512199	0.615506	0.460865	lncRNA	2.52121	3.71472	3.80414	3.601	0.210768
ENSMUSG00000098923	Tmem185b	0.607825	7.40049e-09	7.01929e-08	93.3738	protein_coding	18.8754	28.7796	1.075	2.57043	7.15371	2500001K11Rik	transmembrane protein 185B
ENSMUSG00000006576	Slc4a3	0.607748	9.44925e-09	8.75829e-08	90.597	protein_coding	22.8909	34.8505	1.88726	2.79538	7.05758	A930038D23Rik;Ae3	solute carrier family 4 (anion exchanger), member 3
ENSMUSG00000010609	Psen2	0.60762	6.59575e-10	8.10788e-09	124.959	protein_coding	30.6956	46.7672	2.18896	2.85788	8.09109	ALG-3;Ad4h;Alg3;PS-2;PS2;Psnl2;STM2	presenilin 2	This gene encodes a member of the presenilin family. Presenilins are catalytic components of the multi-subunit gamma-secretase complex, which mediates critical cellular processes through cleavage of type I transmembrane proteins including Notch receptors and the amyloid precursor protein. The encoded protein contains eight transmembrane domains and is localized to the endoplasmic reticulum, where…
ENSMUSG00000050272	Dscam	0.607558	5.35726e-10	6.72872e-09	128.062	protein_coding	58.6085	89.311	4.88653	5.35883	8.17207	4932410A21Rik	DS cell adhesion molecule
ENSMUSG00000108609	Gm7424	0.607551	0.132225	0.209783	2.4863	processed_pseudogene	0.978072	1.50818	0.443063	1.00825	0.678229
ENSMUSG00000120254	Gm32960	0.607474	0.0235657	0.0493714	6.04059	lncRNA	0.699217	1.0707	0.173305	0.31548	1.30652		predicted gene, 32960
ENSMUSG00000032046	Abhd12	0.607335	1.34151e-12	3.4597e-11	252.992	protein_coding	101.091	153.995	3.89783	6.15313	10.461	1500011G07Rik;6330583M11Rik	abhydrolase domain containing 12
ENSMUSG00000063234	Gpr84	0.60729	0.0663793	0.118723	3.78783	protein_coding	1.28518	1.94151	0.56858	0.95817	0.925467
ENSMUSG00000073600	Prob1	0.607053	0.0014131	0.00427586	13.8273	protein_coding	2.98429	4.54474	0.625951	1.08182	2.36898	Gm1614	proline rich basic protein 1
ENSMUSG00000024958	Gpr137	0.607049	1.84538e-08	1.5979e-07	83.3425	protein_coding	19.5002	29.7153	1.96963	2.06501	6.79645		G protein-coupled receptor 137
ENSMUSG00000037089	Slc35b2	0.607036	3.67132e-10	4.74778e-09	133.873	protein_coding	29.8862	45.5084	1.35162	3.39459	8.32351	1110003M08Rik;PAPST1;Slc35b1	solute carrier family 35, member B2
ENSMUSG00000066116	Gm10154	0.60683	0.0063112	0.0159028	9.3714	processed_pseudogene	2.05496	3.15246	0.361246	1.06907	1.79853		ribosomal protein L34 pseudogene
ENSMUSG00000039452	Snx22	0.60669	0.000324185	0.00114375	18.9837	protein_coding	4.92475	7.50568	0.733035	1.68411	2.94167	Gm1120	sorting nexin 22
ENSMUSG00000027784	Ppm1l	0.606644	1.25572e-10	1.84221e-09	151.658	protein_coding	64.0151	97.462	4.01152	6.07692	8.73466	3222401G13;5930404J21Rik;PP2C;PP2Cepsilon;Pp2ce;Ppp2ce;mKIAA4175	protein phosphatase 1 (formerly 2C)-like
ENSMUSG00000037788	Vopp1	0.606136	9.03574e-10	1.06888e-08	120.388	protein_coding	54.2485	82.66	5.28554	3.46893	7.97107	Ecop	vesicular, overexpressed in cancer, prosurvival protein 1
ENSMUSG00000037300	Ttc13	0.606043	4.97672e-09	4.89762e-08	98.0323	protein_coding	28.2532	42.9913	2.32137	3.35616	7.31001		tetratricopeptide repeat domain 13
ENSMUSG00000059187	Tafa1	0.605967	3.58588e-06	1.95625e-05	40.8005	protein_coding	18.7777	28.643	2.63407	4.11325	4.70858	C630007B19Rik;FAM19A1 TAFA-1;Fam19a1;Tafa-1	TAFA chemokine like family member 1	This gene is a member of the TAFA family which is composed of five highly homologous genes that encode small secreted proteins. These proteins contain conserved cysteine residues at fixed positions, and are distantly related to MIP-1alpha, a member of the CC-chemokine family. The TAFA proteins are predominantly expressed in specific regions of the brain, and are postulated to function as brain-sp…
ENSMUSG00000043999	Gpr75	0.605889	3.65648e-08	2.98285e-07	76.4313	protein_coding	10.7938	16.4485	0.789016	1.23479	6.52537		G protein-coupled receptor 75
ENSMUSG00000054986	Sec14l3	0.605864	0.048855	0.0919364	4.41823	protein_coding	0.781923	1.19182	0.245761	0.526231	1.03651	1110069O07Rik	SEC14-like lipid binding 3
ENSMUSG00000027198	Ext2	0.605693	1.20507e-11	2.35461e-10	198.078	protein_coding	50.2333	76.4459	1.56094	4.39514	9.62808		exostosin glycosyltransferase 2
ENSMUSG00000061080	Lsamp	0.605336	1.1881e-09	1.35877e-08	116.531	protein_coding	99.0375	150.704	4.47986	15.7932	7.86686	5430428I19;B130007O04Rik;D930023J12Rik;Gm29907;Lam;Lamp	limbic system-associated membrane protein
ENSMUSG00000121867	ENSMUSG00000121867	0.605305	0.000270904	0.000975385	19.6714	lncRNA	2.35213	3.58224	0.190533	0.621771	3.01082	2010001M06Rik;Wbscr26;Wnscr26	abhydrolase domain containing 11, opposite strand
ENSMUSG00000092827	Mir3091	0.605297	0.000660101	0.00217498	16.3912	miRNA	3.56894	5.40474	0.810993	0.887025	2.66254	mir-3091;mmu-mir-3091	microRNA 3091	microRNAs (miRNAs) are short (20-24 nt) non-coding RNAs that are involved in post-transcriptional regulation of gene expression in multicellular organisms by affecting both the stability and translation of mRNAs. miRNAs are transcribed by RNA polymerase II as part of capped and polyadenylated primary transcripts (pri-miRNAs) that can be either protein-coding or non-coding. The primary transcript …
ENSMUSG00000039347	Atp6v0e2	0.604639	5.75181e-14	2.56723e-12	356.964	protein_coding	128.917	196.052	2.42166	4.04563	11.5905	0610006O14Rik;NM9.2	ATPase, H+ transporting, lysosomal V0 subunit E2
ENSMUSG00000060962	Dmkn	0.604607	0.00490497	0.0127693	10.0702	protein_coding	2.94248	4.51851	0.676887	1.37862	1.89383	1110014F24Rik;C130074A08;SK30;SK89;cI-36	dermokine
ENSMUSG00000099696	2900052N01Rik	0.60426	1.11929e-08	1.02418e-07	88.7141	lncRNA	21.1617	32.2191	1.26645	3.13384	6.98962		RIKEN cDNA 2900052N01 gene
ENSMUSG00000032850	Rnft2	0.603649	3.3615e-08	2.75729e-07	77.2552	protein_coding	13.8712	21.0909	0.649597	2.20296	6.55952	B830028P19Rik;Tmem118	ring finger protein, transmembrane 2
ENSMUSG00000038777	Sema6c	0.603457	1.47616e-05	7.10225e-05	32.8127	protein_coding	6.12537	9.31163	0.815535	1.28719	4.1486	Semay;mKIAA1869	sema domain, transmembrane domain (TM), and cytoplasmic domain, (semaphorin) 6C
ENSMUSG00000022255	Mtdh	0.602816	1.2562e-12	3.31126e-11	254.835	protein_coding	123.639	187.782	3.4275	8.85645	10.48	2610103J23Rik;3D3;3D3/Lyric;AEG-1;D8Bwg1112e;Lyric	metadherin
ENSMUSG00000070047	Fat1	0.602768	5.75725e-11	9.24155e-10	165.877	protein_coding	48.5238	73.6644	1.36039	5.16485	9.03425	2310038E12Rik;Fath;mFat1	FAT atypical cadherin 1
ENSMUSG00000037720	Tmem33	0.602676	4.21656e-12	9.43349e-11	222.801	protein_coding	126.167	191.642	5.60152	8.87585	10.0253	1110006G02Rik;1600019D15Rik;2410089A21Rik;2700052H22Rik;5430406L04Rik;db83	transmembrane protein 33
ENSMUSG00000045414	Dipk2a	0.60254	9.14811e-11	1.39943e-09	157.296	protein_coding	42.1629	64.029	1.75882	4.24774	8.85405	1190002N15Rik;GoPro49;HASF	divergent protein kinase domain 2A
ENSMUSG00000059033	Rpl18a-ps1	0.601683	0.0564123	0.103747	4.517	processed_pseudogene	9.5703	14.5026	1.92772	6.82161	0.984024
ENSMUSG00000025723	Nmb	0.601403	0.00015939	0.000605309	21.7762	protein_coding	4.29845	6.54938	0.693569	1.10548	3.21802	3110023K12Rik	neuromedin B	This gene encodes a member of the neuromedin family of neuropeptides. The encoded protein is a precursor that is proteolytically processed to generate a biologically active neuropeptide that plays a role in satiety, reproduction and thermoregulation, as well as in stress, fear and other behavioral responses. This gene encodes distinct isoforms, some or all of which may undergo similar processing …
ENSMUSG00000041220	Elovl6	0.601025	1.84235e-10	2.59437e-09	145.076	protein_coding	67.8513	102.988	4.78194	5.90371	8.58597	FAE;LCE	ELOVL fatty acid elongase 6
ENSMUSG00000063142	Kcnma1	0.600814	3.52495e-10	4.57835e-09	134.512	protein_coding	205.504	311.696	16.6077	19.2598	8.33929	5730414M22Rik;BKCA alpha;BKCa;KCa1.1;MaxiK;Slo;Slo1;k(VCA)alpha;mSlo;mSlo1;slo-alpha	potassium large conductance calcium-activated channel, subfamily M, alpha member 1
ENSMUSG00000086013	Gm15706	0.600554	7.50216e-06	3.83749e-05	36.4887	lncRNA	3.64095	5.52702	0.294388	0.4382	4.41595		predicted gene 15706
ENSMUSG00000032018	Sc5d	0.599995	3.12275e-11	5.34841e-10	177.859	protein_coding	81.899	124.198	4.08643	7.22279	9.27178	A830037K02;A830073K23Rik;Sc5dl	sterol-C5-desaturase
ENSMUSG00000040896	Kcnd3	0.599966	2.64321e-10	3.557e-09	139.113	protein_coding	25.2641	38.333	1.73593	1.45098	8.44892	Kncd3;Kv4.3	potassium voltage-gated channel, Shal-related family, member 3
ENSMUSG00000085023	Gm12744	0.599884	0.0136699	0.0310645	7.3553	lncRNA	0.756739	1.14861	0.143543	0.274068	1.50774		predicted gene 12744
ENSMUSG00000053774	Ubxn7	0.599598	1.5421e-06	9.11207e-06	46.1546	protein_coding	12.7057	19.2423	2.20901	1.00071	5.04038	A630090P18;Ubxd7;mKIAA0794	UBX domain protein 7
ENSMUSG00000020261	Slc36a1	0.598584	9.60984e-10	1.12785e-08	119.51	protein_coding	48.317	73.2238	3.0918	5.71636	7.94775	5830411H19Rik;Pat1	solute carrier family 36 (proton/amino acid symporter), member 1
ENSMUSG00000031997	Trpc6	0.59855	0.000103174	0.000410573	23.5938	protein_coding	3.29127	5.00878	0.543885	0.566581	3.38661	LLHWJM002;LLHWJM003;LLHWJM004;TRP-6;Trrp6;mtrp6	transient receptor potential cation channel, subfamily C, member 6
ENSMUSG00000110040	Gm49369	0.598231	6.82979e-05	0.000282569	25.3952	protein_coding	6.95486	10.4996	1.24986	1.79505	3.54887		predicted gene, 49369
ENSMUSG00000113275	Tubb2a-ps2	0.597668	0.00963791	0.0229235	8.24447	processed_pseudogene	0.938027	1.41926	0.20106	0.328159	1.63972		tubulin, beta 2a, pseudogene 2
ENSMUSG00000073418	C4b	0.597664	0.00848525	0.020559	9.96581	protein_coding	21.5519	32.4851	4.8781	8.75431	1.687	C4;Ss	complement C4B (Chido blood group)
ENSMUSG00000023915	Tnfrsf21	0.597151	5.29243e-12	1.16005e-10	217.221	protein_coding	77.6549	117.52	4.24958	3.35223	9.93552	DR6;TR7	tumor necrosis factor receptor superfamily, member 21
ENSMUSG00000046841	Ckap4	0.597134	2.51348e-10	3.40289e-09	139.931	protein_coding	38.4021	58.0903	2.02708	3.83968	8.46815	5630400A09Rik;CLIMP-63;P63	cytoskeleton-associated protein 4
ENSMUSG00000048772	Tmem53	0.596897	0.00126157	0.003869	14.1981	protein_coding	1.48736	2.25311	0.303353	0.18742	2.4124	1110038M16Rik;1500001P22Rik;1700012A05Rik	transmembrane protein 53
ENSMUSG00000030310	Slc6a1	0.596635	4.38709e-13	1.38728e-11	286.099	protein_coding	300.272	454.06	6.57249	19.1102	10.8578	A730043E01;GABATHG;GABATR;GAT-1;Gabt;Gabt1;Gat1;XT-1;Xtrp1	solute carrier family 6 (neurotransmitter transporter, GABA), member 1
ENSMUSG00000034780	B3galt1	0.596141	5.5163e-10	6.90425e-09	127.621	protein_coding	45.7419	69.1887	3.31764	4.38402	8.16088	beta3Gal-T1	UDP-Gal:betaGlcNAc beta 1,3-galactosyltransferase, polypeptide 1
ENSMUSG00000001023	S100a5	0.59598	0.0132848	0.0302815	7.75895	protein_coding	4.83678	7.38719	1.75748	1.86159	1.51882	S100D9	S100 calcium binding protein A5
ENSMUSG00000015451	C4a	0.595608	0.00182366	0.00536133	13.0148	protein_coding	2.43637	3.66504	0.617077	0.705636	2.27073	C4;C4b;Slp;SlpA	complement C4A (Rodgers blood group)
ENSMUSG00000032553	Srprb	0.595586	4.53221e-10	5.75302e-09	130.606	protein_coding	30.4722	46.0614	1.61497	3.03756	8.2401		signal recognition particle receptor, B subunit
ENSMUSG00000022131	Gpr180	0.595144	4.9915e-10	6.30472e-09	129.132	protein_coding	23.3273	35.2669	0.811037	2.43526	8.20033	E130016I23Rik;Itr	G protein-coupled receptor 180
ENSMUSG00000085042	Abhd11os	0.595125	0.000334246	0.00117485	18.87	transcribed_unitary_pseudogene	2.00986	3.04099	0.183057	0.441001	2.93002		abhydrolase domain containing 11, opposite strand
ENSMUSG00000036503	Rnf13	0.59482	1.13878e-12	3.04207e-11	257.61	protein_coding	133.179	201.125	4.18954	8.44041	10.5168	2010001H16Rik;Rzf	ring finger protein 13	This gene encodes a member of the PA-TM-RING family of proteins that contain a protease associated (PA) domain and a RING finger domain separated by a transmembrane (TM) domain. The encoded protein is an E3 ubiquitin ligase localized to the endosomal-lysosomal vesicles and inner nuclear membrane. Mice lacking the encoded protein have impaired learning abilities associated with a decreased synapti…
ENSMUSG00000052726	Kcnt2	0.594671	2.02405e-05	9.4438e-05	31.1857	protein_coding	5.55232	8.41455	0.716561	1.08541	4.02485	E330038N15Rik;Slick	potassium channel, subfamily T, member 2
ENSMUSG00000002844	Adprh	0.594384	7.35503e-11	1.15328e-09	161.288	protein_coding	130.781	197.527	6.99607	13.0275	8.93806	Arh1	ADP-ribosylarginine hydrolase
ENSMUSG00000058569	Tmed9	0.594379	3.57853e-12	8.08693e-11	226.91	protein_coding	129.524	195.582	5.96881	7.88507	10.0922	2400003B06Rik	transmembrane p24 trafficking protein 9
ENSMUSG00000062760	Shisal1	0.593859	9.44546e-10	1.11147e-08	119.756	protein_coding	33.8235	51.0604	2.50049	3.09361	7.9541	1810041L15Rik;Kiaa1644	shisa like 1
ENSMUSG00000036534	Slc38a7	0.593802	1.40024e-06	8.3455e-06	46.7974	protein_coding	10.0422	15.1444	0.522515	2.17018	5.07855	D430050E18	solute carrier family 38, member 7
ENSMUSG00000139722	ENSMUSG00000139722	0.593786	0.000575592	0.00192344	16.8756	lncRNA	3.32404	5.05742	0.70411	0.85406	2.71592		predicted gene, 66006
ENSMUSG00000139489	ENSMUSG00000139489	0.593618	0.0344999	0.0685478	5.17247	lncRNA	0.72161	1.09529	0.255375	0.327277	1.16401		predicted gene, 73076
ENSMUSG00000086022	Rad51ap2	0.593325	0.0234737	0.0491959	6.04814	protein_coding	0.849056	1.28137	0.262902	0.343669	1.30807	EG209550	RAD51 associated protein 2
ENSMUSG00000078716	Tmem8b	0.593295	9.74962e-07	6.02343e-06	49.2655	protein_coding	26.7529	40.4144	2.38803	6.47612	5.22016	4930500O05Rik	transmembrane protein 8B
ENSMUSG00000089662	Gm14057	0.593251	0.0522177	0.097161	4.27798	transcribed_processed_pseudogene	0.825566	1.24671	0.216662	0.572117	1.01251		predicted gene 14057
ENSMUSG00000060988	Galnt13	0.593135	3.39407e-10	4.42118e-09	135.109	protein_coding	32.3495	48.8476	1.91362	2.9424	8.35446	A230002A12;A230020F20	polypeptide N-acetylgalactosaminyltransferase 13
ENSMUSG00000100215	Gm8292	0.592401	9.54939e-05	0.000382189	24.196	processed_pseudogene	11.1196	16.7714	1.14434	3.81672	3.41772	EG666793	predicted gene 8292
ENSMUSG00000003436	Dll3	0.592384	0.00225869	0.00647127	12.3502	protein_coding	2.77984	4.22902	0.556	1.02843	2.18901	pu;pudgy	delta like canonical Notch ligand 3
ENSMUSG00000039515	Ptpa	0.592268	2.19297e-08	1.8646e-07	81.5514	protein_coding	30.7822	46.4255	3.43526	3.21982	6.72942	2610042B21Rik;PR53;Ppp2r4	protein phosphatase 2 protein activator
ENSMUSG00000031775	Pllp	0.592107	3.31267e-08	2.71973e-07	78.1726	protein_coding	125.881	189.817	9.27173	22.2465	6.56547	0610010I06Rik;Plapi;Tm4sf11	plasma membrane proteolipid
ENSMUSG00000106208	Gm4734	0.591792	0.0660942	0.118293	3.79273	processed_pseudogene	1.08166	1.64264	0.227581	0.975199	0.927042
ENSMUSG00000019810	Fuca2	0.591328	8.82744e-11	1.35617e-09	157.943	protein_coding	33.9006	51.0938	1.3436	2.98722	8.86769	0610025O11Rik;5530401P20Rik	fucosidase, alpha-L- 2, plasma
ENSMUSG00000020704	Asic2	0.591144	6.70082e-09	6.41001e-08	94.5215	protein_coding	66.2594	99.9002	5.37075	8.78687	7.19314	ACIC2;Accn1;BNC1;BNaC1;BNaC1a;Mdeg	acid-sensing ion channel 2
ENSMUSG00000062461	Rpl27a-ps4	0.590807	0.00779691	0.019087	8.80184	processed_pseudogene	1.17933	1.78264	0.282274	0.381977	1.71926		ribosomal protein L27A, pseudogene 4
ENSMUSG00000099354	1700124L16Rik	0.590752	0.0114231	0.0265521	7.80535	lncRNA	1.18924	1.78098	0.318044	0.436801	1.5759		RIKEN cDNA 1700124L16 gene
ENSMUSG00000040693	Slco4c1	0.590692	0.00551363	0.0141218	9.74477	protein_coding	1.29309	1.93471	0.380072	0.270047	1.85011	9530051F04;C330017E21Rik;OATP-H;OATP-M1;OATP4C1;OATPX;PRO2176;SLC21A20;oatp-R	solute carrier organic anion transporter family, member 4C1
ENSMUSG00000028399	Ptprd	0.590511	9.03602e-11	1.38465e-09	157.519	protein_coding	255.342	384.545	11.7302	27.7426	8.85866	1110002J03Rik;3000002J10Rik;B230219D21Rik;R-PTP-delta	protein tyrosine phosphatase receptor type D
ENSMUSG00000022620	Arsa	0.590322	2.44853e-07	1.69073e-06	59.5872	protein_coding	12.5038	18.8613	0.936414	2.081	5.77192	AS-A;ASA;As-2;As2;TISP73	arylsulfatase A
ENSMUSG00000049721	Gal3st1	0.590288	1.54918e-09	1.72088e-08	112.895	protein_coding	22.7423	34.2648	1.29221	2.36853	7.76425	Cst;Gcst	galactose-3-O-sulfotransferase 1
ENSMUSG00000024145	Pigf	0.590123	4.54344e-08	3.64723e-07	74.3359	protein_coding	11.8203	17.8478	1.11875	1.00513	6.43804		phosphatidylinositol glycan anchor biosynthesis, class F
ENSMUSG00000021477	Ctsl	0.589563	3.06403e-09	3.15717e-08	103.993	protein_coding	166.602	250.668	19.2873	5.54236	7.5007	1190035F06Rik;CatL;Ctsl1;MEP;fs;nkt	cathepsin L	This gene encodes a member of the peptidase C1 (papain) family of cysteine proteases. The encoded preproprotein is proteolytically processed to generate multiple protein products. These products include the activation peptide and the cathepsin L1 heavy and light chains. The mature enzyme appears to be important in embryonic development through its processing of histone H3 and may play a role in d…
ENSMUSG00000045287	Rtn4rl1	0.589282	1.24945e-08	1.12432e-07	87.5083	protein_coding	21.218	31.9272	0.797692	3.18038	6.94911	Ngr3;Ngrh2;Ngrl2	reticulon 4 receptor-like 1
ENSMUSG00000024130	Abca3	0.589192	1.65596e-09	1.82278e-08	111.997	protein_coding	30.9125	46.4556	2.44835	2.65103	7.73927	1810036E22Rik;ABC-C;Abc3	ATP-binding cassette, sub-family A member 3
ENSMUSG00000133345	ENSMUSG00000133345	0.58882	0.0016555	0.00492114	13.3203	lncRNA	2.59296	3.90543	0.745075	0.502378	2.30793		predicted gene, 69233
ENSMUSG00000050623	Catsperz	0.588425	0.00533864	0.0137421	9.83366	protein_coding	1.66999	2.55702	0.41352	0.584611	1.86195	1700019N12Rik;A430107B04Rik;MLZ-622;Tex40	cation channel sperm associated auxiliary subunit zeta
ENSMUSG00000096056	Gm21986	0.587727	2.24235e-10	3.08009e-09	141.803	lncRNA	28.0796	42.1745	1.17901	2.57383	8.51144		predicted gene 21986
ENSMUSG00000032086	Bace1	0.587542	1.82631e-10	2.57787e-09	145.224	protein_coding	75.7226	113.817	1.74791	9.63502	8.58874	ASP2;Bace	beta-site APP cleaving enzyme 1	This gene encodes a member of the peptidase A1 family of aspartic proteases. Alternative splicing results in multiple transcript variants, at least one of which encodes a preproprotein that is proteolytically processed to generate the mature protease. This transmembrane protease catalyzes the first step in the formation of amyloid beta peptide from amyloid precursor protein. Amyloid beta peptides…
ENSMUSG00000001507	Itga3	0.587438	3.06065e-06	1.69964e-05	41.7705	protein_coding	7.99966	12.0396	1.10847	1.06069	4.76964	CD49C;GAPB3	integrin alpha 3	This gene encodes a subunit of integrin family of cell surface proteins. The encoded protein undergoes post-translational processing to form a disulfide bond-linked dimer comprised of heavy and light chains. At the cell surface, the encoded protein non-covalently associates with the integrin beta-1 subunit to form a heterodimer that interacts with many extracellular matrix proteins including fibr…
ENSMUSG00000024164	C3	0.587105	0.144744	0.22596	2.45877	protein_coding	5.60663	8.36693	1.78212	4.92997	0.645969
ENSMUSG00000053441	Adamts19	0.586408	0.00905207	0.0217323	8.40614	protein_coding	1.60864	2.44846	0.542986	0.489478	1.6629	4831407I23Rik;D230034E10Rik	ADAM metallopeptidase with thrombospondin type 1 motif 19	This gene encodes a member of 'a disintegrin and metalloproteinase with thrombospondin motifs' (ADAMTS) family of multi-domain matrix-associated metalloendopeptidases that have diverse roles in tissue morphogenesis and pathophysiological remodeling, in inflammation and in vascular biology. This gene is predominantly expressed in the ovary with lower levels of expression observed in kidney, heart,…
ENSMUSG00000031278	Acsl4	0.585946	4.55665e-08	3.65553e-07	74.307	protein_coding	65.5465	98.4435	5.09045	11.4277	6.43705	9430020A05Rik;ACS4;Facl4;Lacs4	acyl-CoA synthetase long-chain family member 4
ENSMUSG00000053253	Ndfip2	0.585793	9.66814e-12	1.94646e-10	203.045	protein_coding	90.8253	136.338	2.06396	8.09364	9.71075	0710001O20Rik;2810436B12Rik;9130207N19Rik;N4wbp5a;mKIAA1165	Nedd4 family interacting protein 2
ENSMUSG00000019787	Trdn	0.585721	0.025421	0.0527029	5.86174	protein_coding	1.2859	1.92968	0.311427	0.746185	1.27817	2310045H21Rik;EG432451;TDN	triadin
ENSMUSG00000041460	Cacna2d4	0.585299	0.00582514	0.0148115	9.5918	protein_coding	1.70566	2.56515	0.391403	0.612592	1.8294	5730412N02Rik	calcium channel, voltage-dependent, alpha 2/delta subunit 4
ENSMUSG00000115293	Eef1ece2	0.585074	9.16331e-06	4.60947e-05	35.3744	protein_coding	5.8669	8.8046	0.938706	0.507395	4.33635	Eef1akmt4;Eef1akmt4-ece2;Gm49333	Eef1akmt4-endothelin converting enzyme 2 readthrough	This locus represents naturally occurring readthrough transcription between the adjacent genes eukaryotic translation elongation factor 1 alpha lysine specific methyltransferase 4 (GeneID:110599566) and endothelin converting enzyme 2 (GeneID:107522). The readthrough transcript representing this gene encodes a fusion protein that shares sequence identity with each individual gene product. [provide…
ENSMUSG00000024516	Sec11c	0.584782	3.03372e-12	7.00613e-11	231.118	protein_coding	93.1855	139.806	3.75915	5.23662	10.1545	1810029G24Rik;Sec11l3	SEC11 homolog C, signal peptidase complex subunit
ENSMUSG00000041014	Nrg3	0.584579	8.23803e-07	5.16081e-06	50.4469	protein_coding	12.2017	18.3588	1.43437	1.79633	5.28728	ska	neuregulin 3
ENSMUSG00000059252	Tpt1-ps5	0.584153	0.0173557	0.0381471	6.76552	processed_pseudogene	1.04808	1.572	0.324623	0.438338	1.41854		tumor protein, translationally-controlled, pseudogene 5
ENSMUSG00000089837	Npcd	0.584136	0.00863523	0.0208743	8.53142	protein_coding	1.06145	1.60887	0.229378	0.34847	1.68039	Cbx6-Nptxr	neuronal pentraxin chromo domain	This gene encodes multiple cytoplasmic proteins composed of a neuronal pentraxin domain linked to a chromo domain. These isoforms are expressed in numerous regions of the central nervous system, where they are present in distinct subcellular arrangements in different brain regions. This gene may play a role in neuronal differentiation. [provided by RefSeq, Jul 2008].
ENSMUSG00000037270	Bltp1	0.58377	3.09091e-12	7.11983e-11	230.639	protein_coding	72.8143	109.123	1.83922	5.06848	10.1475	4732443H21;4932438A13Rik;B830039D19Rik;D630029K19Rik;FSA;Kiaa1109;Tweek	bridge-like lipid transfer protein family member 1
ENSMUSG00000086688	Gm11560	0.583598	0.0216987	0.0460637	6.23276	processed_pseudogene	0.835818	1.25426	0.210199	0.349678	1.33664		predicted gene 11560
ENSMUSG00000029672	Fam3c	0.583202	1.28599e-10	1.88352e-09	151.242	protein_coding	59.2258	88.7597	2.47782	6.16983	8.72503	D6Wsu176e;Ilei	FAM3 metabolism regulating signaling molecule C
ENSMUSG00000034854	Mfsd12	0.583185	1.18871e-06	7.19986e-06	47.9031	protein_coding	7.20585	10.7667	0.882809	0.692178	5.14268	C19orf28;F630110N24Rik;Wdt1;gr	major facilitator superfamily domain containing 12
ENSMUSG00000036636	Clcn7	0.582866	2.22428e-08	1.88585e-07	81.4059	protein_coding	22.4287	33.5416	1.47891	3.31285	6.72449	ClC-7;D17Wsu51e	chloride channel, voltage-sensitive 7
ENSMUSG00000033569	Adgrb3	0.582824	4.51449e-11	7.41968e-10	170.55	protein_coding	88.3913	132.419	3.9686	8.13171	9.12961	A830096D10Rik;Bai3	adhesion G protein-coupled receptor B3
ENSMUSG00000016194	Hsd11b1	0.582569	5.48723e-09	5.34624e-08	96.8679	protein_coding	27.4735	41.1722	2.45764	2.47314	7.27195		hydroxysteroid 11-beta dehydrogenase 1
ENSMUSG00000092511	Gm20547	0.582464	0.107015	0.176693	2.85662	protein_coding	0.884828	1.32686	0.31747	0.836194	0.75278
ENSMUSG00000003378	Grik5	0.582129	2.99944e-11	5.16689e-10	178.675	protein_coding	68.0139	101.857	4.34445	3.00481	9.28677	GluK5;GluRgamma2;KA2	glutamate receptor, ionotropic, kainate 5 (gamma 2)
ENSMUSG00000032537	Ephb1	0.582122	9.16104e-09	8.50878e-08	90.9449	protein_coding	65.6951	98.37	5.45541	8.60131	7.07013	9330129L11;C130099E04Rik;Cek6;Elk;Elkh;Hek6;Net	Eph receptor B1
ENSMUSG00000030209	Grin2b	0.582069	3.32933e-09	3.40505e-08	102.951	protein_coding	170.218	254.869	15.3845	19.246	7.46788	GluN2B;GluRepsilon2;NR2B;Nmdar2b	glutamate receptor, ionotropic, NMDA2B (epsilon 2)
ENSMUSG00000042873	Lhfpl4	0.581928	9.78807e-10	1.14352e-08	119.25	protein_coding	46.3062	69.3272	3.53929	4.321	7.94176	1190004M23Rik;B230384L07;mKIAA4027	lipoma HMGIC fusion partner-like protein 4
ENSMUSG00000059213	Ddn	0.581655	3.58613e-06	1.95625e-05	46.754	protein_coding	77.1024	115.481	10.1147	12.6869	4.70858	Gm748	dendrin
ENSMUSG00000025232	Hexa	0.581279	8.79813e-10	1.04284e-08	120.769	protein_coding	43.609	65.1954	3.41589	3.61728	7.98178	Hex-1	hexosaminidase A	This gene encodes a member of the glycosyl hydrolase 20 family of proteins. The encoded preproprotein is proteolytically processed to generate the alpha subunit of the lysosomal enzyme beta-hexosaminidase. This enzyme, together with the cofactor GM2 activator protein, catalyzes the degradation of the ganglioside GM2, and other molecules containing terminal N-acetyl hexosamines. Mice lacking the e…
ENSMUSG00000024327	Slc39a7	0.58121	9.35064e-10	1.10176e-08	119.899	protein_coding	31.4827	47.0614	1.8855	3.18154	7.95791	H-2Ke4;H2-Ke4;Ke-4;Ke4;Ring5;Zip7	solute carrier family 39 (zinc transporter), member 7
ENSMUSG00000068748	Ptprz1	0.58079	2.12288e-13	7.55375e-12	309.734	protein_coding	183.808	274.907	4.62808	7.22025	11.1218	DSD-1-PG;PTPbeta;PTPzeta;Ptprz;Ptpz;R-PTP-zeta;RPTPz;Rptpbeta	protein tyrosine phosphatase receptor type Z, polypeptide 1
ENSMUSG00000056656	Apol8	0.58071	0.00104162	0.0032564	14.8305	protein_coding	1.85557	2.78242	0.29031	0.411814	2.48726	9830006J20Rik;APOL-II;Apol2	apolipoprotein L 8
ENSMUSG00000026223	Itm2c	0.580149	1.08602e-12	2.92295e-11	258.962	protein_coding	683.707	1022.17	25.3754	34.0275	10.5342	3110038L02Rik;BRI3;Bricd2c;E25;E25C;ITM3	integral membrane protein 2C
ENSMUSG00000027895	Kcnc4	0.579687	2.29617e-09	2.45208e-08	107.683	protein_coding	19.6942	29.4588	1.3396	1.58625	7.61046	KSHIIIC;Kcr2-4;Kv3.4	potassium voltage gated channel, Shaw-related subfamily, member 4
ENSMUSG00000032268	Tmprss5	0.57952	0.00325066	0.00891106	11.2565	protein_coding	1.44293	2.1511	0.301813	0.311145	2.05007	spinesin	transmembrane protease, serine 5 (spinesin)
ENSMUSG00000070858	Nicol1	0.579432	1.22731e-08	1.10754e-07	87.7031	protein_coding	32.546	48.6657	3.59751	2.3298	6.95564	Gm1673;NICOL	NELL2 interacting cell ontogeny regulator 1
ENSMUSG00000020142	Slc1a4	0.579155	2.15428e-09	2.31714e-08	108.513	protein_coding	46.5512	69.4616	4.39618	3.24383	7.63505	ASCT-1;ASCT1;SATT	solute carrier family 1 (glutamate/neutral amino acid transporter), member 4
ENSMUSG00000003814	Calr	0.579094	3.77402e-11	6.31284e-10	174.068	protein_coding	298.059	445.304	16.4862	24.7991	9.19978	CRT;Calregulin	calreticulin
ENSMUSG00000049580	Tsku	0.578938	0.0038182	0.0102502	10.7867	protein_coding	1.31099	1.96595	0.260935	0.329641	1.98927	9530051K01Rik;E2ig4;Lrrc54;Tsk	tsukushi, small leucine rich proteoglycan
ENSMUSG00000026519	Tmem63a	0.578914	1.15902e-06	7.03666e-06	48.0746	protein_coding	24.2423	36.2051	2.89015	4.69876	5.15263	Tmem64a	transmembrane protein 63a
ENSMUSG00000021843	Ktn1	0.578613	2.17355e-05	0.000100678	37.3525	protein_coding	105.674	157.801	10.3541	26.2061	3.99706		kinectin 1
ENSMUSG00000086224	2700069I18Rik	0.578357	0.0191739	0.041467	6.52495	lncRNA	1.26774	1.90034	0.442305	0.511254	1.3823		RIKEN cDNA 2700069I18 gene
ENSMUSG00000028804	Csmd2	0.578283	1.73886e-10	2.47197e-09	146.053	protein_coding	27.5873	41.2075	1.39534	1.8941	8.60696	Gm139	CUB and Sushi multiple domains 2
ENSMUSG00000039683	Sdk1	0.577707	2.49944e-07	1.72257e-06	59.4228	protein_coding	8.78563	13.0953	0.691606	1.04002	5.76382	5330440E10;6720466O15Rik	sidekick cell adhesion molecule 1
ENSMUSG00000028909	Ptpru	0.577119	7.20157e-10	8.75637e-09	123.668	protein_coding	21.3864	31.9573	1.31612	1.4074	8.05768	Ftp-1;PCP-2;PTP;PTP-lambda;PTPlambda;Pcp2;Ptpf;Ptprl;R-PTP-U;R-PTP-psi;RPTPlambda	protein tyrosine phosphatase receptor type U
ENSMUSG00000049387	Cox7b2	0.576911	0.028428	0.0580893	5.60761	protein_coding	0.73395	1.09999	0.123276	0.36759	1.2359	4930503B16Rik	cytochrome c oxidase subunit 7B2
ENSMUSG00000028563	Tm2d1	0.576851	4.70722e-11	7.70109e-10	169.738	protein_coding	60.019	89.5703	2.38156	5.24995	9.11345	2310026L18Rik;Bbp	TM2 domain containing 1
ENSMUSG00000028207	Asph	0.576285	1.75927e-12	4.3431e-11	245.52	protein_coding	112.138	167.238	2.68631	7.25836	10.3622	2310005F16Rik;3110001L23Rik;BAH;cI-37	aspartate-beta-hydroxylase
ENSMUSG00000035653	Lrfn5	0.576023	7.96571e-08	6.0454e-07	69.1309	protein_coding	47.3358	70.6237	4.48869	7.58641	6.21858	C130061B21;Salm5;mKIAA4208	leucine rich repeat and fibronectin type III domain containing 5
ENSMUSG00000023036	Pcdhgc4	0.575939	7.56773e-12	1.58418e-10	208.702	protein_coding	33.529	49.9896	1.09709	1.12341	9.8002		protocadherin gamma subfamily C, 4
ENSMUSG00000117962	Gm6402	0.575755	0.0339304	0.0675739	5.58384	transcribed_processed_pseudogene	6.39025	9.51346	1.35032	4.1001	1.17022		predicted pseudogene 6402
ENSMUSG00000010045	Tmem115	0.575623	1.48452e-08	1.3108e-07	85.6465	protein_coding	18.2763	27.2374	0.742784	2.55831	6.88246	Pl6;Pp6	transmembrane protein 115
ENSMUSG00000039114	Nrn1	0.575471	1.52573e-08	1.34135e-07	85.353	protein_coding	104.694	156.106	10.2221	13.0852	6.87246	0710008J23Rik;Cpg15;Nrn	neuritin 1
ENSMUSG00000020178	Adora2a	0.575429	2.32326e-07	1.61357e-06	60.0092	protein_coding	14.9907	22.3551	1.25275	2.34574	5.79221	A2AAR;A2aR;AA2AR;ARA2A	adenosine A2a receptor
ENSMUSG00000038670	Mybpc2	0.574561	0.186688	0.278491	1.95094	protein_coding	2.56699	3.81989	0.944441	2.65838	0.555188
ENSMUSG00000044254	Pcsk9	0.574252	0.0698359	0.123865	3.68204	protein_coding	1.01382	1.51475	0.321325	0.766792	0.907051
ENSMUSG00000029189	Sel1l3	0.574104	2.43416e-11	4.32093e-10	182.959	protein_coding	36.3426	54.0694	1.77568	1.46953	9.36442	2310045A20Rik;mKIAA0746	sel-1 suppressor of lin-12-like 3 (C. elegans)
ENSMUSG00000059003	Grin2a	0.573761	4.49072e-09	4.47024e-08	99.2701	protein_coding	89.371	133.097	6.65216	11.4847	7.34967	GluN2A;GluRepsilon1;NMDAR2A;NR2A	glutamate receptor, ionotropic, NMDA2A (epsilon 1)
ENSMUSG00000043557	Mdga1	0.573512	7.34387e-05	0.000301815	25.0725	protein_coding	6.62693	9.86019	0.553765	2.06101	3.52026	1200011I03Rik;GPIM;Mamdc3	MAM domain containing glycosylphosphatidylinositol anchor 1
ENSMUSG00000049265	Kcnk3	0.573035	5.69855e-11	9.15554e-10	166.072	protein_coding	51.1611	76.0804	3.12996	2.81063	9.03832	TASK;Task-1;cTBAK-1	potassium channel, subfamily K, member 3
ENSMUSG00000031224	Magee2	0.572938	0.000529958	0.00178595	17.1721	protein_coding	2.06559	3.08737	0.377611	0.216523	2.74813	9630059J11Rik;Mage-e2	MAGE family member E2
ENSMUSG00000051022	Hs3st1	0.57282	3.52968e-11	5.94861e-10	175.399	protein_coding	60.7626	90.379	2.49898	4.84353	9.22558	3-Ost;D5Wsu110e;Hsg3ost	heparan sulfate (glucosamine) 3-O-sulfotransferase 1
ENSMUSG00000103947	Gm37345	0.572696	0.0101271	0.0238965	8.11488	TEC	1.14363	1.71085	0.236844	0.402444	1.62167		predicted gene, 37345
ENSMUSG00000020758	Itgb4	0.572661	1.51189e-05	7.25269e-05	32.6874	protein_coding	7.48104	11.1142	1.18329	1.24353	4.1395	C230078O20;CD104	integrin beta 4	Integrins are heterodimers comprised of alpha and beta subunits, that are noncovalently associated transmembrane glycoprotein receptors. Different combinations of alpha and beta polypeptides form complexes that vary in their ligand-binding specificities. Integrins mediate cell-matrix or cell-cell adhesion, and transduced signals that regulate gene expression and cell growth. This gene encodes the…
ENSMUSG00000030588	Yif1b	0.572599	1.74465e-08	1.51729e-07	83.9316	protein_coding	22.1592	32.9498	1.15863	3.28174	6.81893	9430029K10Rik;Yip1b	Yip1 interacting factor homolog B (S. cerevisiae)
ENSMUSG00000040133	Gpr176	0.572562	3.06492e-05	0.000137243	29.1272	protein_coding	4.65389	6.92086	0.557126	0.829943	3.86251	Gm1012	G protein-coupled receptor 176
ENSMUSG00000030110	Ret	0.572176	8.5299e-07	5.32873e-06	50.2012	protein_coding	10.5587	15.701	1.13911	1.45722	5.27338	PTC;RET51;RET9;c-Ret	ret proto-oncogene
ENSMUSG00000050840	Cdh20	0.571683	2.40063e-09	2.5568e-08	107.107	protein_coding	18.507	27.4682	1.50089	0.596883	7.5923	Cdh7	cadherin 20
ENSMUSG00000013662	Atad1	0.571469	1.89673e-12	4.6268e-11	243.483	protein_coding	122.33	181.815	3.74979	7.16687	10.3347	4921525H23Rik;Thorase	ATPase family, AAA domain containing 1
ENSMUSG00000141895	ENSMUSG00000141895	0.571432	0.00977362	0.0232123	8.20766	lncRNA	1.00531	1.49435	0.221561	0.270588	1.63428
ENSMUSG00000143913	ENSMUSG00000143913	0.571348	0.0215287	0.0457843	6.24919	lncRNA	1.88629	2.78181	0.571024	0.932252	1.33928		predicted gene, 35624
ENSMUSG00000030666	Calcb	0.571176	0.00998105	0.0236141	8.15257	protein_coding	1.12745	1.67018	0.330932	0.252887	1.62683	CGRP2;Calc2	calcitonin-related polypeptide, beta
ENSMUSG00000031021	Tmem9b	0.570851	2.3725e-11	4.23783e-10	183.492	protein_coding	137.253	203.929	6.98315	10.0337	9.37286	2310004K06Rik;D7H11orf15;ICRFP703B1614Q5.3	TMEM9 domain family, member B
ENSMUSG00000028885	Smpdl3b	0.570789	0.00188493	0.00552243	12.9114	protein_coding	2.14555	3.155	0.575033	0.229859	2.25787	1110054A24Rik;Asml3b	sphingomyelin phosphodiesterase, acid-like 3B
ENSMUSG00000022964	Tmem50b	0.570345	2.16532e-10	2.99318e-09	142.38	protein_coding	94.435	140.265	5.47247	9.2365	8.52387	B230114J08Rik	transmembrane protein 50B
ENSMUSG00000035798	Zdhhc17	0.570109	3.27273e-12	7.48089e-11	229.177	protein_coding	78.0467	115.875	3.12734	3.49798	10.126	A230053P19Rik;D130071N24Rik;DHHC-17;Hip14	zinc finger, DHHC domain containing 17
ENSMUSG00000022687	Boc	0.570053	3.46764e-07	2.3306e-06	56.8473	protein_coding	13.2209	19.6062	1.14983	2.03006	5.63253	4732455C11;mFLJ00376	BOC cell adhesion associated, oncogene regulated
ENSMUSG00000002015	Bcap31	0.569951	4.66044e-12	1.03686e-10	220.327	protein_coding	94.4794	140.303	3.70808	5.39999	9.98428	Bap31	B cell receptor associated protein 31
ENSMUSG00000037075	Rnf139	0.569848	3.35225e-09	3.42653e-08	102.865	protein_coding	27.8274	41.2703	2.28342	2.39287	7.46515	4930555P18Rik	ring finger protein 139
ENSMUSG00000031513	Leprotl1	0.56923	9.95565e-12	1.98869e-10	202.378	protein_coding	60.086	89.1811	2.2712	3.71328	9.70143	1110067H13Rik;1520402O14Rik	leptin receptor overlapping transcript-like 1
ENSMUSG00000026456	Cyb5r1	0.569075	7.58157e-06	3.87478e-05	36.428	protein_coding	6.97865	10.3312	1.01	0.896324	4.41175	1500005G05Rik;B5R.1;Nqo3a2	cytochrome b5 reductase 1
ENSMUSG00000071650	Ganab	0.56885	9.02251e-13	2.5511e-11	264.308	protein_coding	120.803	179.2	3.65697	5.40496	10.5933	G2an;GluII;mKIAA0088	alpha glucosidase 2 alpha neutral subunit
ENSMUSG00000074652	Myh7b	0.567986	0.00559155	0.0142922	9.70542	protein_coding	1.44333	2.16502	0.258801	0.486081	1.8449	Myh14	myosin, heavy chain 7B, cardiac muscle, beta	This gene encodes a myosin heavy chain. The encoded protein forms a hexamer comprised of two heavy chains, two alkali light chains, and two regulatory light chain components. This complex functions in muscle contraction. [provided by RefSeq, Jun 2013].
ENSMUSG00000026111	Unc50	0.56787	7.09128e-09	6.76184e-08	93.8652	protein_coding	53.9586	79.9708	4.13793	6.65491	7.16994	1110002A21Rik;GMH1;UNCL;URP	unc-50 homolog
ENSMUSG00000044933	Sstr3	0.567799	4.65803e-05	0.000200263	27.1391	protein_coding	3.9133	5.79456	0.488167	0.607755	3.6984	Smstr-3;Smstr3;sst3	somatostatin receptor 3
ENSMUSG00000040774	Cept1	0.567264	1.65663e-10	2.36635e-09	146.875	protein_coding	72.1226	106.883	4.21865	6.15267	8.62592	9930118K05Rik;mCEPT1	choline/ethanolaminephosphotransferase 1
ENSMUSG00000060181	Slc35e3	0.567222	1.29408e-08	1.16039e-07	87.1279	protein_coding	10.1867	15.1091	0.538172	0.521172	6.9354	9330166G04Rik	solute carrier family 35, member E3
ENSMUSG00000036790	Slitrk2	0.567105	8.22736e-10	9.86637e-09	121.735	protein_coding	18.3082	27.132	0.653535	1.41148	8.00584	A930040J07	SLIT and NTRK-like family, member 2
ENSMUSG00000130429	Gm31690	0.567045	1.09363e-05	5.42058e-05	34.4092	lncRNA	6.22765	9.22	0.548098	1.21807	4.26595		predicted gene, 31690
ENSMUSG00000038077	Kcna6	0.567014	6.40448e-09	6.15284e-08	95.0485	protein_coding	25.9825	38.5434	1.17193	3.45155	7.21092	Kv1.6;MK1.6	potassium voltage-gated channel, shaker-related, subfamily, member 6
ENSMUSG00000039747	Orai2	0.566286	6.33345e-08	4.90507e-07	71.2198	protein_coding	31.4401	46.5534	2.50933	4.67842	6.30935	A730041O15Rik;Tmem142b	ORAI calcium release-activated calcium modulator 2
ENSMUSG00000047747	Rnf150	0.566194	1.03823e-09	1.20664e-08	118.417	protein_coding	29.0595	43.0419	1.61269	2.73663	7.91842	A630007N06Rik;C030044C12Rik;Greul5;mKIAA1214	ring finger protein 150
ENSMUSG00000026424	Gpr37l1	0.566176	2.12623e-12	5.09648e-11	240.421	protein_coding	190.616	282.235	8.918	6.2151	10.2927	CAG-18;D0Kist8	G protein-coupled receptor 37-like 1
ENSMUSG00000055761	Nkain3	0.566154	4.86539e-05	0.000208131	26.9367	protein_coding	4.97365	7.35672	0.535769	1.08688	3.68166	C530048M05;E130310K16Rik	Na+/K+ transporting ATPase interacting 3
ENSMUSG00000021728	Emb	0.565812	1.03575e-10	1.5578e-09	155.064	protein_coding	31.7453	46.9806	1.36786	2.15725	8.80749	Gp70	embigin
ENSMUSG00000006390	Elovl1	0.56576	1.26331e-07	9.22135e-07	65.077	protein_coding	19.6925	29.1338	1.66031	2.89974	6.03521	Ssc1	ELOVL fatty acid elongase 1
ENSMUSG00000063698	Sfxn4	0.565756	2.23452e-05	0.000103369	30.6867	protein_coding	5.43615	8.05612	0.731398	0.854924	3.98561		sideroflexin 4
ENSMUSG00000045594	Glb1	0.565645	1.71706e-06	1.00497e-05	45.4464	protein_coding	14.013	20.6858	0.972792	3.02632	4.99785	Bge;Bgl;Bgl-e;Bgl-s;Bgl-t;Bgs;Bgt;C130097A14Rik	galactosidase, beta 1	This gene encodes a preproprotein that is proteolytically cleaved to yield a signal peptide and a proproptein that is subsequently processed to generate the active mature peptide. The encoded protein is a lysosomal enzyme that catalyzes the hydrolysis of terminal beta-D-galactose residues in various substrates like lactose, ganglioside GM1 and other glycoproteins. Mutations in the human gene are …
ENSMUSG00000108030	9530062K07Rik	0.565531	0.0173026	0.0380631	6.7723	lncRNA	1.31199	1.93264	0.233655	0.637244	1.4195		RIKEN cDNA 9530062K07 gene
ENSMUSG00000105867	Tmem217rt	0.565326	2.27019e-08	1.91389e-07	81.1966	protein_coding	19.2744	28.557	1.16542	2.50497	6.71808	Gm42517;Tmem217rt;Tmem271	transmembrane protein 271, retrotransposed
ENSMUSG00000040254	Sema3d	0.565112	2.07754e-06	1.1937e-05	44.2106	protein_coding	6.03456	8.92871	0.452532	0.767401	4.9231	4631426B19Rik	sema domain, immunoglobulin domain (Ig), short basic domain, secreted, (semaphorin) 3D
ENSMUSG00000111219	Gm38642	0.564814	0.00152944	0.00459063	13.5727	lncRNA	3.11197	4.61256	0.526423	1.04898	2.33813		predicted gene, 38642
ENSMUSG00000025189	Cnnm1	0.564526	1.52948e-09	1.70346e-08	113.068	protein_coding	57.6149	85.2583	3.38661	6.61082	7.76867	Acdp1;CLP-1	cyclin M1
ENSMUSG00000028132	Tlcd4	0.564412	3.81676e-10	4.91102e-09	133.265	protein_coding	30.3917	44.9504	0.997489	2.89747	8.30883	4930577M16Rik;C730036B01Rik;Tmem56	TLC domain containing 4
ENSMUSG00000117428	Gm4833	0.56386	0.029518	0.0600971	5.54301	processed_pseudogene	2.54289	3.75357	0.688176	1.64203	1.22115	EG225134	ribosomal protein S4, X-linked pseudogene
ENSMUSG00000025816	Sec61a2	0.563796	6.03916e-11	9.64218e-10	164.973	protein_coding	37.3974	55.2828	1.64275	2.38473	9.01582		SEC61 translocon subunit alpha 2
ENSMUSG00000061306	Slc38a10	0.563256	1.21564e-08	1.09942e-07	87.8074	protein_coding	34.9621	51.647	2.29152	4.85894	6.95884	1810073N04Rik	solute carrier family 38, member 10
ENSMUSG00000044716	Dok7	0.563199	1.12838e-05	5.56819e-05	34.24	protein_coding	11.8481	17.4991	1.84413	1.7478	4.25429	A930013K19Rik;Dok-7;EF-12;Oit5	docking protein 7
ENSMUSG00000052496	Pkdrej	0.563089	0.055836	0.102846	4.13802	protein_coding	0.966611	1.43155	0.354651	0.520465	0.987814
ENSMUSG00000003721	Insig2	0.562889	1.06362e-10	1.59206e-09	154.591	protein_coding	44.225	65.2966	2.33554	3.10789	8.79804	2900053I11Rik;C730043J18Rik;Insig-2	insulin induced gene 2
ENSMUSG00000052914	Cyp2j6	0.562602	2.98128e-09	3.08969e-08	104.338	protein_coding	23.4996	34.7163	1.59002	2.09986	7.51008		cytochrome P450, family 2, subfamily j, polypeptide 6
ENSMUSG00000058135	Gstm1	0.561663	9.0027e-08	6.75882e-07	68.0362	protein_coding	77.6444	114.596	5.38536	14.9179	6.17013	Gstb-1;Gstb1	glutathione S-transferase, mu 1
ENSMUSG00000056069	Otulinl	0.561641	4.59483e-07	3.02903e-06	54.7023	protein_coding	10.7914	15.9614	1.0372	1.39376	5.5187	9830126M18;Fam105a	OTU deubiquitinase with linear linkage specificity like
ENSMUSG00000003863	Ppfia3	0.561566	3.67232e-08	2.99304e-07	76.3879	protein_coding	22.7983	33.69	2.54571	1.67577	6.52389	2410127E16Rik	protein tyrosine phosphatase, receptor type, f polypeptide (PTPRF), interacting protein (liprin), alpha 3
ENSMUSG00000038295	Atg9b	0.561494	0.000115965	0.000454762	23.0966	protein_coding	5.29088	7.77366	1.01156	0.824823	3.34222	Apg912;Apg9l2;Apgdc2;Gm574;Nos3as;eONE;sONE	autophagy related 9B
ENSMUSG00000007888	Crlf1	0.561406	0.00947483	0.0226339	8.28648	protein_coding	2.11112	3.09219	0.472528	0.916161	1.64524	CLF-1;CRLM-3;CRLM3;NR6;NR6.1	cytokine receptor-like factor 1	This gene encodes a member of the cytokine type I receptor family. The encoded protein functions as a cytokine receptor subunit and may be involved in immune system regulation and fetal development. [provided by RefSeq, Dec 2015].
ENSMUSG00000120008	Gm56822	0.56133	5.71746e-05	0.000240722	26.1963	lncRNA	5.94552	8.77315	1.23919	0.521643	3.61848	2900056M07Rik	RIKEN cDNA 4922502B01 gene
ENSMUSG00000002342	Tmem161a	0.561126	2.86488e-08	2.37607e-07	78.8409	protein_coding	17.6552	26.056	1.41967	1.80763	6.62414		transmembrane protein 161A
ENSMUSG00000050822	Slc29a4	0.560951	2.16671e-05	0.000100388	30.8413	protein_coding	8.61938	12.7125	1.17536	1.79603	3.99832	ENT4;PMAT;mENT4;mPMAT	solute carrier family 29 (nucleoside transporters), member 4
ENSMUSG00000023010	Tmbim6	0.560849	1.51883e-11	2.87153e-10	192.981	protein_coding	215.702	318.221	8.64007	16.4081	9.54189	5031406P05Rik;Bi1;Tegt	transmembrane BAX inhibitor motif containing 6
ENSMUSG00000032245	Cln6	0.560494	2.85062e-05	0.000128645	29.48	protein_coding	6.53416	9.62628	1.03325	0.947921	3.89061	1810065L06Rik;D9Bwg1455e;nclf	ceroid-lipofuscinosis, neuronal 6
ENSMUSG00000144291	ENSMUSG00000144291	0.560413	5.87006e-06	3.06149e-05	37.8843	protein_coding	7.90164	11.6708	1.12577	0.919347	4.51407	D4Ertd296e;Dhrsxy;Pscad	dehydrogenase/reductase X linked
ENSMUSG00000037251	Pomk	0.560282	4.07988e-06	2.20077e-05	40.0227	protein_coding	8.71545	12.8809	1.18853	1.04769	4.65742	4930444A02Rik;Sgk196	protein-O-mannose kinase
ENSMUSG00000051041	Olfml1	0.560232	0.00143901	0.00434764	13.7684	protein_coding	4.53861	6.72777	0.681783	1.78164	2.36175	6720478C22;MVAL564;ONT2;mONT2	olfactomedin-like 1
ENSMUSG00000023828	Slc22a3	0.559778	0.00101518	0.00318154	14.9154	protein_coding	3.24094	4.81858	0.79714	0.550334	2.49736	EMT;Oct3;Orct3;Slca22a3	solute carrier family 22 (organic cation transporter), member 3
ENSMUSG00000039257	Vstm2b	0.559644	2.19567e-09	2.35459e-08	108.264	protein_coding	35.8788	52.9469	3.04218	2.28585	7.62809	2900093B09Rik	V-set and transmembrane domain containing 2B
ENSMUSG00000127977	ENSMUSG00000127977	0.559638	0.00779942	0.0190885	8.80197	lncRNA	0.982457	1.46543	0.214631	0.174057	1.71923		predicted gene, 74826
ENSMUSG00000048644	Ctxn1	0.559484	1.22837e-08	1.10758e-07	87.6935	protein_coding	83.4985	123.131	4.44246	13.323	6.95563	Ctxn	cortexin 1
ENSMUSG00000024526	Cidea	0.559207	0.00128666	0.00393382	14.1321	protein_coding	2.42126	3.57591	0.324596	0.707061	2.40519		cell death-inducing DNA fragmentation factor, alpha subunit-like effector A
ENSMUSG00000035566	Pcdh17	0.558891	1.25165e-10	1.83773e-09	151.715	protein_coding	68.31	100.641	4.70372	3.63705	8.73572	C030033F14Rik;Gm78	protocadherin 17	This gene belongs to the protocadherin gene family, a subfamily of the cadherin superfamily. The encoded protein contains six extracellular cadherin domains, a transmembrane domain, and a cytoplasmic tail differing from those of the classical cadherins. The encoded protein may play a role in the establishment and function of specific cell-cell connections in the brain. [provided by RefSeq, Sep 20…
ENSMUSG00000048349	Pou4f1	0.558686	0.00751338	0.0184743	8.89965	protein_coding	1.88784	2.80617	0.503902	0.605439	1.73343	Brn-3;Brn-3.0;Brn3;Brn3.0;Brn3a;E130119J07Rik	POU domain, class 4, transcription factor 1
ENSMUSG00000027340	Slc23a2	0.558491	3.89433e-10	5.00724e-09	132.951	protein_coding	85.9442	126.64	6.91198	4.30444	8.3004	NBTL1;SVCT2;Slc23a1;YSPL2;YSPL3;mKIAA0238	solute carrier family 23 (nucleobase transporters), member 2
ENSMUSG00000053846	Lipg	0.558421	0.01308	0.0298894	7.46185	protein_coding	1.83732	2.70695	0.431636	0.808835	1.52448	3110013K01Rik;EL;lipase;mEDL	lipase, endothelial
ENSMUSG00000031617	Tmem184c	0.557844	5.61644e-10	7.01977e-09	127.351	protein_coding	32.3634	47.6407	1.55466	2.91102	8.15368	8430433H16Rik;Tmem34	transmembrane protein 184C
ENSMUSG00000038503	Mesd	0.557683	2.51134e-08	2.09646e-07	80.167	protein_coding	35.7521	52.5787	3.54052	3.59436	6.67851	2210015O11Rik;Mesdc2;mKIAA0081;mesd;msd	mesoderm development LRP chaperone
ENSMUSG00000055333	Fat2	0.557662	1.43334e-05	6.91108e-05	38.6218	protein_coding	80.4657	118.322	11.6448	12.9387	4.16045	EMI2;Fath2;Gm523;mKIAA0811	FAT atypical cadherin 2
ENSMUSG00000027820	Mme	0.557553	0.000191795	0.000716351	21.0278	protein_coding	4.53772	6.64496	0.918017	0.724572	3.14487	6030454K05Rik;CALLA;CD10;NEP;SFE	membrane metallo endopeptidase
ENSMUSG00000090213	Peds1	0.557514	1.33874e-10	1.95439e-09	150.541	protein_coding	43.348	63.8204	2.27374	3.01178	8.70899	Kua;Tmem189	plasmanylethanolamine desaturase 1
ENSMUSG00000027397	Slc20a1	0.557461	4.72363e-11	7.72087e-10	169.671	protein_coding	69.9963	103.044	3.3099	5.0505	9.11233	Glvr-1;Glvr1	solute carrier family 20, member 1
ENSMUSG00000034040	Galnt17	0.557434	7.04322e-11	1.11262e-09	162.091	protein_coding	30.5958	45.0503	1.25632	1.6566	8.95365	E330012B09Rik;Galnt19;Gcap8;Wbscr17	polypeptide N-acetylgalactosaminyltransferase 17
ENSMUSG00000055945	Prr18	0.557295	3.20616e-08	2.64077e-07	77.7208	protein_coding	68.6907	101.181	6.65172	8.80938	6.57827	9630019K15Rik	proline rich 18
ENSMUSG00000036155	Mgat5	0.557249	3.22898e-11	5.50402e-10	177.184	protein_coding	60.8258	89.5279	1.83705	4.98421	9.25932	4930471A21Rik;5330407H02Rik;GlcNAc-TV	mannoside acetylglucosaminyltransferase 5
ENSMUSG00000097683	Gm26644	0.557229	0.0323834	0.0649045	5.31192	lncRNA	1.02766	1.54041	0.303112	0.481122	1.18773		predicted gene, 26644
ENSMUSG00000050357	Carmil2	0.557084	2.42859e-09	2.58424e-08	106.957	protein_coding	22.9633	33.808	1.1776	2.18355	7.58767	CG1399-PB;D130029J02Rik;Gm585;Rltpr	capping protein regulator and myosin 1 linker 2
ENSMUSG00000029309	Sparcl1	0.556997	7.11081e-08	5.45752e-07	70.1589	protein_coding	1264.06	1859.68	89.6817	229.387	6.263	Ecm2;Sc1;hevin;mast9	SPARC-like 1
ENSMUSG00000059412	Fxyd2	0.556743	0.00120255	0.00370452	14.3533	protein_coding	2.9213	4.27962	0.524871	0.844031	2.43127	Atp1g1	FXYD domain-containing ion transport regulator 2	This gene encodes a member of a family of small membrane proteins that share a 35-amino acid signature sequence domain, beginning with the sequence PFXYD and containing 7 invariant and 6 highly conserved amino acids. The approved human gene nomenclature for the family is FXYD-domain containing ion transport regulator. Mouse FXYD5 has been termed RIC (Related to Ion Channel). FXYD2, also known as …
ENSMUSG00000053626	Tll1	0.556557	0.0121771	0.0280821	7.64409	protein_coding	0.943896	1.38636	0.0823231	0.333307	1.55157	Tll;Tll-1;b2b2476Clo	tolloid-like
ENSMUSG00000028618	Tmem59	0.556537	2.1821e-11	3.941e-10	185.238	protein_coding	313.797	461.522	12.7558	24.4146	9.40439	1110001M20Rik;3110046P06Rik;D4Ertd20e;MTDCF1;ORF18	transmembrane protein 59
ENSMUSG00000057069	Ero1b	0.556421	2.27763e-06	1.29825e-05	43.6222	protein_coding	9.30762	13.7165	1.34594	0.623178	4.88664	1300013B24Rik;1700065B09Rik;Ero1lb;ero1-beta	endoplasmic reticulum oxidoreductase 1 beta
ENSMUSG00000022265	Ank	0.556332	6.47391e-13	1.93117e-11	274.139	protein_coding	162.294	238.7	5.60585	4.091	10.7142	Ankh;D15Ertd221e;ank;mKIAA1581	progressive ankylosis
ENSMUSG00000030987	Stim1	0.555903	1.69273e-12	4.20785e-11	246.57	protein_coding	75.0856	110.389	1.55849	3.63477	10.3759	SIM	stromal interaction molecule 1
ENSMUSG00000029076	Sdf4	0.555694	1.12708e-12	3.01569e-11	257.904	protein_coding	98.5335	144.82	3.47374	2.5398	10.5206	Cab45	stromal cell derived factor 4	This gene encodes a member of the CREC family. The encoded protein contains multiple calcium-binding EF-hand motifs. This protein localizes to the Golgi lumen and may be involved in regulating calcium dependent cellular activities. Alternative splicing results in multiple transcript variants. [provided by RefSeq, Oct 2014].
ENSMUSG00000046793	Gpr61	0.555592	1.6773e-06	9.8427e-06	45.6012	protein_coding	5.16636	7.59869	0.304066	0.444167	5.00689		G protein-coupled receptor 61
ENSMUSG00000030600	Lrfn1	0.55554	1.34472e-07	9.76779e-07	64.5425	protein_coding	25.72	37.7722	1.9738	4.20569	6.0102	SALM2;Semo1	leucine rich repeat and fibronectin type III domain containing 1
ENSMUSG00000030789	Itgax	0.554558	0.199242	0.293428	1.77276	protein_coding	0.800343	1.15709	0.630783	0.582827	0.532499
ENSMUSG00000059481	Plg	0.55451	0.189237	0.281707	1.91913	protein_coding	2.38804	3.54104	0.772211	2.41799	0.550202
ENSMUSG00000018166	Erbb3	0.554439	2.3349e-08	1.96173e-07	80.9091	protein_coding	16.722	24.5738	1.57394	0.972325	6.70736	Erbb-3;Erbb3r;Her3	erb-b2 receptor tyrosine kinase 3
ENSMUSG00000070532	Ccdc190	0.554183	4.91192e-06	2.60253e-05	38.9214	protein_coding	12.6962	18.64	1.25731	2.59556	4.5846	1700084C01Rik	coiled-coil domain containing 190
ENSMUSG00000074934	Grem1	0.552951	0.00558935	0.0142891	9.70604	protein_coding	1.73891	2.58024	0.30177	0.649553	1.84499	Cktsf1b1;Drm;Grem;ld	gremlin 1, DAN family BMP antagonist
ENSMUSG00000021448	Shc3	0.552611	0.000882993	0.00281457	15.3866	protein_coding	2.62653	3.86265	0.470001	0.589366	2.55059	N-Shc;Rai;ShcC	src homology 2 domain-containing transforming protein C3
ENSMUSG00000032494	Cripto	0.552282	0.00295718	0.00820583	11.5358	protein_coding	2.12307	3.12557	0.260993	0.769268	2.08588	CR1;Tdgf1	cripto, EGF-CFC family member
ENSMUSG00000033544	Angptl1	0.55219	0.0688726	0.122509	3.71079	protein_coding	0.732534	1.06821	0.303179	0.336411	0.911833
ENSMUSG00000030862	Cpxm2	0.552003	0.0110969	0.0258981	7.87939	protein_coding	1.18518	1.74233	0.258788	0.371354	1.58673	4632435C11Rik;CPX-2;Cpx2	carboxypeptidase X, M14 family member 2
ENSMUSG00000060924	Csmd1	0.551665	1.56411e-08	1.37093e-07	85.0883	protein_coding	22.4938	32.9944	2.25638	1.22745	6.86298	B930082H09;mKIAA1890	CUB and Sushi multiple domains 1
ENSMUSG00000034708	Grn	0.551572	0.000939234	0.00296794	18.5615	protein_coding	73.8782	108.155	14.4193	14.3016	2.52754	GP88;PCDGF;PEPI;Pgrn;epithelin	granulin
ENSMUSG00000022382	Wnt7b	0.551249	1.12366e-05	5.54948e-05	34.2628	protein_coding	8.29151	12.1237	1.13989	1.22035	4.25575	Wnt-7b	wingless-type MMTV integration site family, member 7B
ENSMUSG00000036915	Kirrel2	0.550874	0.00217497	0.00626435	12.4665	protein_coding	2.39999	3.52734	0.410692	0.697956	2.20312	C330019F22Rik;NEPH3;NLG1	kirre like nephrin family adhesion molecule 2
ENSMUSG00000038879	Nipal2	0.550802	8.5931e-09	8.0439e-08	91.6689	protein_coding	13.7485	20.1244	0.885513	0.721876	7.09453	9330161F08Rik;Npal2	NIPA-like domain containing 2
ENSMUSG00000032320	Rcn2	0.550161	4.95117e-11	8.0341e-10	168.762	protein_coding	197.678	289.498	9.43508	16.0503	9.09506	Tcbp49	reticulocalbin 2
ENSMUSG00000004317	Clcn5	0.549803	2.48805e-06	1.40921e-05	43.0624	protein_coding	9.96192	14.6044	0.784973	1.76086	4.85102	5430408K11Rik;ClC-5;Clc4-1;Clc5;Clcn4-1;D930009B12Rik;DXImx42e;Sfc13	chloride channel, voltage-sensitive 5
ENSMUSG00000037306	Man1c1	0.54966	1.25763e-09	1.42643e-08	115.743	protein_coding	28.1281	41.1888	1.58957	2.35018	7.84575		mannosidase, alpha, class 1C, member 1
ENSMUSG00000019987	Arg1	0.549281	0.0544432	0.100633	4.19014	protein_coding	1.20134	1.77482	0.273858	0.857005	0.997261
ENSMUSG00000026116	Tmem131	0.549091	1.0623e-10	1.59206e-09	154.613	protein_coding	46.0506	67.3763	2.29673	3.03738	8.79804	2610524E03Rik;CC28;D1Bwg0491e;Neg;RW1;YR-23;mKIAA0257	transmembrane protein 131
ENSMUSG00000137898	ENSMUSG00000137898	0.549033	0.0633852	0.114177	3.87861	lncRNA	0.718171	1.06127	0.353532	0.229251	0.94242
ENSMUSG00000032021	Crtam	0.549021	2.7942e-06	1.56773e-05	42.3348	protein_coding	17.4174	25.479	2.51873	2.20785	4.80473		cytotoxic and regulatory T cell molecule
ENSMUSG00000031489	Adrb3	0.548994	0.0296532	0.0602983	5.50996	protein_coding	1.10514	1.62253	0.263855	0.564115	1.2197	Adrb-3;beta 3-AR	adrenergic receptor, beta 3
ERCC-00130	ERCC-00130	0.548875	0.0864884	0.147876	3.26122	transgene	0.875233	1.29116	0.153634	0.705664	0.830102
ENSMUSG00000025130	P4hb	0.548589	1.06209e-09	1.23197e-08	118.097	protein_coding	83.6306	122.273	6.35737	6.66129	7.9094	ERp59;PDI;Pdia1;Thbp	prolyl 4-hydroxylase, beta polypeptide
ENSMUSG00000028538	St3gal3	0.548489	3.00008e-08	2.4836e-07	78.3812	protein_coding	13.3198	19.4581	1.11771	0.807498	6.60492	ST3GalIII;ST3N;Siat3;Siat6	ST3 beta-galactoside alpha-2,3-sialyltransferase 3
ENSMUSG00000056429	Tgoln1	0.548233	5.70473e-13	1.73941e-11	277.974	protein_coding	160.177	234.226	2.35298	7.37994	10.7596	D6Ertd384e;TGN38;TGN38A;Ttgn1	trans-golgi network protein
ENSMUSG00000024661	Fth1	0.548008	1.15894e-10	1.71286e-09	153.068	protein_coding	2962.01	4330.67	172.2	188.694	8.76628	FHC;Fth;HFt;MFH	ferritin heavy polypeptide 1
ENSMUSG00000032517	Mobp	0.547763	1.51365e-07	1.09063e-06	63.5393	protein_coding	1635.41	2390.77	186.068	215.674	5.96232	MOBP155;MOBP170;MOBP69;MOBP73;MOBP81	myelin-associated oligodendrocytic basic protein
ENSMUSG00000025495	Ptdss2	0.547699	2.50806e-09	2.65774e-08	106.542	protein_coding	26.0939	38.1766	1.45577	2.45978	7.57549	PSS2	phosphatidylserine synthase 2
ENSMUSG00000032763	Ilvbl	0.547576	4.88979e-08	3.88966e-07	73.6371	protein_coding	17.8472	26.0653	1.70828	1.46747	6.41009	5830463I21	ilvB (bacterial acetolactate synthase)-like
ENSMUSG00000056073	Grik2	0.547449	2.81896e-08	2.34124e-07	79.0021	protein_coding	26.6133	38.9141	2.73746	1.9324	6.63055	C130030K03Rik;GluK2;Glur-6;Glur6;Glurbeta2	glutamate receptor, ionotropic, kainate 2 (beta 2)	Glutamate receptors are the predominant excitatory neurotransmitter receptors in the mammalian brain and are activated in a variety of normal neurophysiologic processes. This gene product belongs to the kainate family of glutamate receptors, which are composed of four subunits and function as ligand-activated ion channels. The subunit encoded by this gene is subject to RNA editing at multiple sit…
ENSMUSG00000039270	Megf9	0.54695	1.32097e-09	1.49071e-08	115.066	protein_coding	46.178	67.4749	3.53972	3.3043	7.82661	4933405H16Rik;9630025C07;Egfl5;mKIAA0818	multiple EGF-like-domains 9
ENSMUSG00000029550	Sppl3	0.546946	6.4791e-12	1.38381e-10	212.363	protein_coding	95.3398	139.273	2.46492	6.26516	9.85892	4833416I09Rik;Psl4;Usmg3	signal peptide peptidase 3
ENSMUSG00000121663	Gm3086	0.546546	0.000672753	0.00221056	16.3252	lncRNA	2.5233	3.69143	0.444248	0.422413	2.6555		RuvB-like protein 1 pseudogene
ENSMUSG00000022311	Csmd3	0.546409	3.44786e-09	3.51452e-08	102.515	protein_coding	25.9022	37.8226	1.68141	2.23812	7.45413	4930500N14Rik;mKIAA1894	CUB and Sushi multiple domains 3
ENSMUSG00000037139	Myom3	0.546143	0.0181357	0.0395555	6.6588	protein_coding	1.20707	1.7879	0.245916	0.490926	1.40279	8430427K15Rik;Gm434	myomesin family, member 3
ENSMUSG00000041907	Gpr45	0.545788	0.00010154	0.000404396	23.6613	protein_coding	6.48413	9.5327	1.29353	0.863483	3.39319	9230112G11Rik;PSP24-1;PSP24-alpha	G protein-coupled receptor 45
ENSMUSG00000002908	Kcnn1	0.545752	0.000518796	0.00175342	17.2475	protein_coding	3.68455	5.38971	0.510984	0.9841	2.75611	KCa2.1;SK1;SKCa1	potassium intermediate/small conductance calcium-activated channel, subfamily N, member 1
ENSMUSG00000120863	Gm56582	0.545725	7.37475e-08	5.64074e-07	69.8281	lncRNA	18.9352	27.667	1.32974	2.49913	6.24866		predicted gene, 56582
ENSMUSG00000059327	Eda	0.5456	0.00748075	0.0184084	8.91145	protein_coding	1.73251	2.54085	0.205826	0.757299	1.73498	EDA1;Ed1;Eda-A1;Eda-A2;HED;Ta;Tnlg7c;XLHED;tabby	ectodysplasin-A
ENSMUSG00000044499	Hs3st5	0.545551	3.84193e-05	0.000168124	28.0428	protein_coding	5.16803	7.53232	0.476659	1.04004	3.77437	D930005L05Rik;Gm1151;Hs3ost5	heparan sulfate (glucosamine) 3-O-sulfotransferase 5
ENSMUSG00000053293	Pom121	0.545515	4.91001e-11	7.97453e-10	168.923	protein_coding	39.1752	57.142	1.64552	2.04587	9.09829	2610027A18Rik;mKIAA0618	nuclear pore membrane protein 121
ENSMUSG00000024713	Pcsk5	0.545458	3.95124e-06	2.13912e-05	40.2148	protein_coding	11.0233	16.0792	1.04479	2.06889	4.66976	PC5;PC6;SPC6;b2b1549Clo;b2b585Clo	proprotein convertase subtilisin/kexin type 5	This gene encodes a subtilisin-like proprotein convertase that mediates posttranslational endoproteolytic processing of various proprotein substrates traversing the secretory pathway. The encoded protein is an inactive zymogen that undergoes autoproteolytic processing in the endoplasmic reticulum and the Golgi network to generate an active enzyme. Mice lacking the encoded protein die at an early …
ENSMUSG00000059658	Mif-ps6	0.545231	0.130689	0.207733	2.49079	processed_pseudogene	0.926837	1.3564	0.37656	0.824303	0.682495
ENSMUSG00000047502	Mroh7	0.544985	0.040471	0.078359	4.85208	protein_coding	2.50524	3.66926	0.661499	1.49078	1.10591	Gm1027;Heatr8	maestro heat-like repeat family member 7
ENSMUSG00000024666	Tmem138	0.544609	4.4301e-08	3.56519e-07	74.5766	protein_coding	16.7254	24.4377	1.20836	1.85742	6.44792	1700113I01Rik;2900055D14Rik	transmembrane protein 138
ENSMUSG00000028614	Ndc1	0.54376	4.79496e-08	3.82613e-07	73.823	protein_coding	15.5975	22.7375	1.31689	1.28523	6.41724	2810475A17Rik;Tmem48;sks	NDC1 transmembrane nucleoporin
ENSMUSG00000022769	Sdf2l1	0.543755	2.00647e-06	1.15695e-05	44.4336	protein_coding	21.2555	30.9242	2.80446	3.0167	4.93668		stromal cell-derived factor 2-like 1
ENSMUSG00000002103	Acp2	0.543043	1.0524e-10	1.58019e-09	154.78	protein_coding	42.7678	62.2832	1.87365	2.88902	8.80129	Acp-2;LAP	acid phosphatase 2, lysosomal	The protein encoded by this gene belongs to the histidine acid phosphatase family, which hydrolyze orthophosphoric monoesters to alcohol and phosphate. This protein is localized to the lysosomal membrane, and is chemically and genetically distinct from the red cell acid phosphatase. Mice lacking this gene showed multiple defects, including bone structure alterations, lysosomal storage defects, an…
ENSMUSG00000073139	Tmem185a	0.54303	9.02466e-11	1.38465e-09	157.542	protein_coding	43.0481	62.7428	2.30264	2.0703	8.85866	ee3	transmembrane protein 185A
ENSMUSG00000052372	Il1rapl1	0.542914	6.27731e-07	4.03685e-06	52.3959	protein_coding	15.8821	23.1573	1.47377	2.39299	5.39396	6330532G10Rik;C030039N24;IL1R8;IL1RAPL;IL1RAPL-1;MRX34;OPHN4;TIGIRR-2	interleukin 1 receptor accessory protein-like 1
ENSMUSG00000082160	Gm11578	0.542891	0.021221	0.045232	6.28582	transcribed_processed_pseudogene	0.784933	1.14534	0.176593	0.215825	1.34455		predicted gene 11578
ENSMUSG00000143907	ENSMUSG00000143907	0.542641	0.0028517	0.00795382	11.6435	lncRNA	5.40017	7.90665	1.01472	1.94629	2.09942		predicted gene, 74406
ENSMUSG00000013523	Bcas1	0.542568	5.21325e-08	4.12315e-07	73.0321	protein_coding	207.311	302.022	22.8566	21.8499	6.38477	2210416M21Rik;9030223A09Rik;NABC1	brain enriched myelin associated protein 1
ENSMUSG00000121135	Hmga2-ps1	0.542367	0.0325835	0.0651961	5.2983	lncRNA	0.987655	1.43097	0.391362	0.272347	1.18578	EG666235;Gm7996;Hmgic-ps1;[y]i-c	high mobility group AT-hook 2, pseudogene 1
ENSMUSG00000111990	Gm47033	0.542251	0.00201257	0.00585707	12.7067	lncRNA	2.51337	3.66552	0.586649	0.455397	2.23232		predicted gene, 47033
ENSMUSG00000022231	Sema5a	0.542181	1.21201e-10	1.78392e-09	152.28	protein_coding	42.3682	61.757	2.65252	1.30347	8.74862	5930434A13;9130201M22Rik;Semaf;semF	sema domain, seven thrombospondin repeats (type 1 and type 1-like), transmembrane domain (TM) and short cytoplasmic domain, (semaphorin) 5A
ENSMUSG00000041556	Fbxo2	0.542053	1.0706e-09	1.23943e-08	117.985	protein_coding	31.9499	46.4844	2.0257	2.30249	7.90678	FBG1;FBX2;Fbs1;Fbs2;NFB42;Prpl4	F-box protein 2
ENSMUSG00000002459	Rgs20	0.542008	1.05423e-08	9.69113e-08	89.3761	protein_coding	23.2849	33.9619	1.49978	2.43137	7.01363	2900073E09Rik;Rgsz1	regulator of G-protein signaling 20
ENSMUSG00000022883	Robo1	0.541193	2.17042e-08	1.84806e-07	81.6589	protein_coding	14.8042	21.5237	0.8533	1.40782	6.73328	DUTT1;Gm310	roundabout guidance receptor 1
ENSMUSG00000131431	ENSMUSG00000131431	0.540984	0.027627	0.056653	5.67192	lncRNA	0.851716	1.2423	0.254126	0.262265	1.24678		predicted gene, 62843
ENSMUSG00000048004	Tmem196	0.540636	2.36899e-05	0.000109	30.3945	protein_coding	5.25276	7.67696	0.586698	0.788553	3.96257	Gm528	transmembrane protein 196
ENSMUSG00000054640	Slc8a1	0.540477	5.04801e-11	8.18381e-10	168.389	protein_coding	116.168	168.986	6.3816	6.98296	9.08704	D930008O12Rik;Ncx1	solute carrier family 8 (sodium/calcium exchanger), member 1
ENSMUSG00000075012	Fjx1	0.54047	6.77847e-10	8.31352e-09	124.556	protein_coding	63.6819	92.6369	2.65477	6.90587	8.08022		four jointed box 1
ENSMUSG00000015653	Steap2	0.540422	1.28745e-10	1.88412e-09	151.222	protein_coding	29.9964	43.6547	1.05849	1.79379	8.72489	4921538B17Rik;IPCA-1;IPCA1;PCANAP1;STAMP1;STMP	six transmembrane epithelial antigen of prostate 2
ENSMUSG00000041836	Ptpre	0.539476	6.42893e-10	7.95197e-09	125.338	protein_coding	60.4354	87.8038	4.76395	3.15585	8.09953	PTPe;PTPepsilon;RPTPepsilon	protein tyrosine phosphatase receptor type E
ENSMUSG00000038280	Ostm1	0.539327	1.08256e-07	7.99989e-07	66.4127	protein_coding	23.5443	34.2656	1.29695	3.66533	6.09692	1200002H13Rik;HSPC019;gl	osteopetrosis associated transmembrane protein 1
ENSMUSG00000046721	Rpl14-ps1	0.539295	7.33954e-09	6.96887e-08	93.4691	processed_pseudogene	17.5096	25.4322	0.953666	1.42692	7.15684	Gm9811	ribosomal protein L14, pseudogene 1
ENSMUSG00000139076	ENSMUSG00000139076	0.53913	0.0100524	0.0237454	8.13258	lncRNA	2.53168	3.72733	0.798894	0.815313	1.62442		predicted gene, 65882
ENSMUSG00000022339	Ebag9	0.538825	2.33564e-10	3.19353e-09	141.132	protein_coding	34.427	50.0558	1.32132	2.60755	8.49573	Rcas1	estrogen receptor-binding fragment-associated gene 9
ENSMUSG00000005881	Ergic3	0.538124	9.80024e-11	1.48397e-09	156.055	protein_coding	33.954	49.296	0.598675	2.52991	8.82858	2310015B14Rik;CGI-54;D2Ucla1;NY-BR-84;Sdbcag84	ERGIC and golgi 3
ENSMUSG00000032883	Acsl3	0.537726	1.3194e-11	2.55294e-10	196.067	protein_coding	183.829	266.899	7.72861	11.0059	9.59296	2610510B12Rik;Acs3;Facl3;LACS 3;Pro2194	acyl-CoA synthetase long-chain family member 3
ENSMUSG00000096847	Tmem151b	0.537704	3.21875e-09	3.30328e-08	103.374	protein_coding	42.8184	62.1749	2.50547	4.71621	7.48106	Gm323;Nmf389	transmembrane protein 151B
ENSMUSG00000082693	Gm15190	0.537699	0.0166105	0.0367302	6.87196	processed_pseudogene	1.12138	1.64305	0.188625	0.461767	1.43498		predicted gene 15190
ENSMUSG00000020868	Xylt2	0.537068	1.06287e-06	6.497e-06	48.669	protein_coding	9.96216	14.4441	1.08564	0.9565	5.18729	E030002B02Rik;XT-II;XT2;xylT-II	xylosyltransferase II
ENSMUSG00000086943	4732414G09Rik	0.536842	0.0199321	0.0428316	6.43261	lncRNA	1.15098	1.66643	0.239758	0.455068	1.36824		RIKEN cDNA 4732414G09 gene
ENSMUSG00000139431	Gm34220	0.536736	0.019929	0.0428301	6.43555	lncRNA	0.736582	1.07667	0.133027	0.190251	1.36825	Gm40573;Linc-YY1	predicted gene, 34220
ENSMUSG00000050248	Evc2	0.536654	4.18563e-05	0.000181943	27.6382	protein_coding	5.95718	8.63112	0.463351	1.32609	3.74007	1110017L09Rik;Lbn;limbin	EvC ciliary complex subunit 2
ENSMUSG00000054409	Tmem74	0.536558	0.0129151	0.0295595	7.49424	protein_coding	1.3457	1.93737	0.247373	0.521051	1.5293	B230382K22Rik	transmembrane protein 74
[truncated: 16,042 more rows]

## Sheet: Supp Table 5
Camk2a+ synaptosome enriched transcripts
Dnah7b
Akain1
Sphkap
[truncated: 511 more rows]

## Sheet: Supp Table 6
#term ID	term description	genes mapped	genes in set	enrichment score	direction	false discovery rate	method	matching proteins in your input (IDs)	matching proteins in your input (labels)	matching proteins in your input (query labels)	protein input values	protein ranks
[truncated: 207 more rows]

[truncated: 8 more sheets: Supp Table 7 , Supp Table 8, Supp Table 9, Supp Table 10, Supp Table 11, Supp Table 12, Supp Table 13, Supp Table 14]
